# Supplementary material for: Effectiveness and safety of different electromagnetic stimulation therapies in treating post-stroke insomnia: A network meta-analysis of randomized controlled trials
Source: PLoS One. 2025 Jul 3;20(7):e0327544. doi: 10.1371/journal.pone.0327544 (PMC12225873; doi:10.1371/journal.pone.0327544)
Supplement: S1 File — (XLSX) [file pone.0327544.s001.xlsx]

## Sheet: Chinese+English
Journal Article		2001	运动训练对有损伤性摔倒史的老年病人的康复作用及次级摔倒的预防
Journal Article		2005	影响脑卒中患者配偶生活质量的相关因素调查
Journal Article		2020	灌注成像对于脑卒中发生后9h内溶栓治疗的指导
Journal Article	艾池波; 熊怡婷	2021	高频重复经颅磁刺激联合高压氧治疗脑卒中后抑郁效果观察
Journal Article	艾池波; 熊怡婷	2021	高频重复经颅磁刺激联合高压氧治疗脑卒中后抑郁效果观察
Journal Article	艾家军	2020	阿司匹林联合氯吡格雷治疗急性脑梗死的研究及对睡眠的改善
Journal Article	安富; 刘佳宁; 谷凌云; 于淑萍; 张晓明; 黄伟	2023	平衡针联合低频rTMS对卒中后失眠患者睡眠质量的影响
Journal Article	安富; 刘佳宁; 谷凌云; 于淑萍; 张晓明; 黄伟	2023	平衡针联合低频rTMS对卒中后失眠患者睡眠质量的影响
Journal Article	安宁; 赵微; 刘艳翠	2012	持续正压通气对急性脑梗死合并阻塞性睡眠呼吸暂停综合征患者神经功能恢复的影响
Journal Article	安宁; 赵微; 刘艳翠	2012	持续正压通气对急性脑梗死合并阻塞性睡眠呼吸暂停综合征患者神经功能恢复的影响
Journal Article	安莹; 刘芳	2022	共情护理在老年脑梗死患者护理中的应用价值
Journal Article	安长霞	2016	脑梗死患者应用心理护理对其抑郁与焦虑情绪的效果观察
Journal Article	安长霞	2016	脑梗死患者应用心理护理对其抑郁与焦虑情绪的效果观察
Journal Article	敖特根其其格	2016	脑卒中患者康复的临床护理效果
Journal Article	白浪飞; 曾燕	2017	高压氧治疗脑梗死患者睡眠障碍的效果观察
Journal Article	白琼	2020	舒适护理对脑梗死患者减轻失眠临床疗效分析
Journal Article	白三晋	2017	足疗联合心理疗法治疗脑卒中后抑郁性失眠的临床观察
Journal Article	白三晋	2017	足疗联合心理疗法治疗脑卒中后抑郁性失眠的临床观察
Journal Article	白晓茜	2019	人性化护理对缺血性脑卒中并睡眠障碍患者负性情绪和睡眠质量的影响
Journal Article	白亚楠; 党席慧; 仇会颖; 董文婧	2020	正念减压疗法对脑卒中患者睡眠质量的影响
Journal Article	白亚楠; 党席慧; 仇会颖; 董文婧	2020	正念减压疗法对脑卒中患者睡眠质量的影响
Journal Article	包海玲	2021	阿托伐他汀治疗缺血性卒中脑动脉狭窄的临床研究
Journal Article	薄智慧; 杜娟; 王亚超	2024	观察不同模式重复经颅磁刺激对卒后抑郁患者的疗效以及血清相关指标的影响
Journal Article	保善芳; 杨新萍	2019	右佐匹克隆联合黛力新治疗脑卒中抑郁失眠的疗效观察
Journal Article	保善芳; 杨新萍	2019	右佐匹克隆联合黛力新治疗脑卒中抑郁失眠的疗效观察
Journal Article	鲍少蕊; 舒美春; 洪显钗; 留盈盈	2021	强化使用含有1%苹果酸的喷雾剂对脑卒中鼻饲患者夜间口渴感和睡眠质量的改善效果
Journal Article	鲍少蕊; 舒美春; 洪显钗; 留盈盈	2021	强化使用含有1％苹果酸的喷雾剂对脑卒中鼻饲患者夜间口渴感和睡眠质量的改善效果
Journal Article	鲍智颖; 康平; 李冬梅; 钟小兵	2013	脑卒中危险度与阻塞性睡眠呼吸暂停低通气综合征相关性探讨
Journal Article	毕秋菊; 刘银波; 杨杨; 任红; 仇铮; 钱雪萌; 彭玲	2023	通督益脑"穴位拔罐法对卒中后失眠气滞血瘀证患者护理干预的随机对照研究"
Journal Article	毕钰桢; 何绪屏; 张大创; 燕竹青	2013	“眠三针”治疗中风后睡眠障碍20例
Journal Article	毕钰桢; 何绪屏; 张大创; 燕竹青	2013	“眠三针”治疗中风后睡眠障碍20例
Journal Article	边唯韦; 田占坤	2019	坤泰胶囊对急性缺血性卒中合并更年期综合征患者睡眠障碍的影响
Journal Article	卞光美	2021	卒中后睡眠障碍患者中医延续护理的效果评价
Journal Article	卞建锋; 呼瑞霞; 王红霞; 曹常顺; 刘红林	2021	观察应用情志护理配合穴位按摩对脑卒中后抑郁患者进行心理健康指导的效果
Journal Article	卞建锋; 呼瑞霞; 王红霞; 曹常顺; 刘红林	2021	观察应用情志护理配合穴位按摩对脑卒中后抑郁患者进行心理健康指导的效果
Journal Article	卞美玉	2022	焦点式心理护理在脑梗死患者药物治疗依从性中的效果评价
Journal Article	卜宪聪; 刘诗翔	2013	黛力新联合高压氧治疗脑卒中后睡眠障碍30例疗效观察
Journal Article	卜宪聪; 刘诗翔	2013	黛力新联合高压氧治疗脑卒中后睡眠障碍30例疗效观察
Journal Article	才迎春; 佟秀芳; 高桂莲; 陈军	2013	解郁安神汤治疗失眠症30例临床观察
Journal Article	蔡碧绸; 龚友梅	2020	康复护理模式在高血压脑出血患者应用的效果观察
Journal Article	蔡碧绸; 龚友梅	2020	康复护理模式在高血压脑出血患者应用的效果观察
Journal Article	蔡春霞	2017	耳穴埋豆联合酸枣仁汤加减治疗卒中后失眠的疗效及对血清TNF-α的影响
Journal Article	蔡春霞	2017	耳穴埋豆联合酸枣仁汤加减治疗卒中后失眠的疗效及对血清TNF-α的影响
Journal Article	蔡丹; 刘存勇; 李军	2019	中西医结合治疗方案对缺血性脑梗死合并失眠患者的疗效
Journal Article	蔡丹; 刘存勇; 李军	2019	中西医结合治疗方案对缺血性脑梗死合并失眠患者的疗效
Journal Article	蔡慧敏	2020	循证护理在脑梗死护理中的应用效果
Journal Article	蔡津津	2015	综合护理干预对脑梗死患者心理社会适应及康复效果的影响
Journal Article	蔡津津	2015	综合护理干预对脑梗死患者心理社会适应及康复效果的影响
Journal Article	蔡军红; 彭海燕; 吴碧梅; 卢艳芳; 张宇霞	2013	自拟沐足方改善中风后失眠患者睡眠质量与舒乐安定等效性随机平行对照研究
Journal Article	蔡军红; 张宇霞; 吴碧梅; 彭海燕; 卢艳芳	2013	中药沐足对改善中风后失眠患者睡眠质量疗效观察
Journal Article	蔡军红; 张宇霞; 吴碧梅; 彭海燕; 卢艳芳	2013	中药沐足对改善中风后失眠患者睡眠质量疗效观察
Journal Article	蔡俊燕; 沈光宇	2016	放松疗法联合高压电位治疗脑卒中后睡眠障碍的临床疗效
Journal Article	蔡俊燕; 沈光宇	2016	放松疗法联合高压电位治疗脑卒中后睡眠障碍的临床疗效
Journal Article	蔡利颖; 丁金环	2017	帕罗西汀联合百乐眠对脑卒中睡眠障碍患者的治疗效果分析
Journal Article	蔡利颖; 丁金环	2017	帕罗西汀联合百乐眠对脑卒中睡眠障碍患者的治疗效果分析
Journal Article	蔡萍; 潘乃林; 万瑜晔	2012	放松训练及足部穴位按摩在脑卒中睡眠障碍病人护理的应用
Journal Article	蔡萍; 潘乃林; 万瑜晔	2012	放松训练及足部穴位按摩在脑卒中睡眠障碍病人护理的应用
Journal Article	蔡全萍	2013	中医护理在改善中风恢复期患者睡眠状况的观察
Journal Article	蔡全萍	2013	中医护理在改善中风恢复期患者睡眠状况的观察
Journal Article	蔡文岚; 陈燕; 马建福; 苏灿斌	2019	护理干预对高血压脑出血患者遵医行为、心理和睡眠状态的改善作用分析
Journal Article	蔡文岚; 陈燕; 马建福; 苏灿斌	2019	护理干预对高血压脑出血患者遵医行为、心理和睡眠状态的改善作用分析
Journal Article	蔡晓婧; 武俊英	2022	高压氧联合“智三针”治疗脑卒中后血管性认知障碍临床疗效观察
Journal Article	蔡晓敏; 章旭萍; 唐杏	2015	耳穴贴压结合音乐疗法对脑卒中后失眠的疗效观察
Journal Article	蔡秀菊	2022	佐匹克隆联合黛力新治疗脑卒中抑郁失眠的效果观察
Journal Article	蔡雁飞; 王少儿	2020	黄连温胆汤结合针刺对痰热腑实型脑卒中恢复期患者睡眠质量及认知功能的影响
Journal Article	蔡雁飞; 王少儿	2020	黄连温胆汤结合针刺对痰热腑实型脑卒中恢复期患者睡眠质量及认知功能的影响
Journal Article	蔡振宇; 赵俊林	2016	固定剂量法和滴定法给予普瑞巴林治疗中枢性卒中后疼痛的疗效比较
Journal Article	蔡振宇; 赵俊林	2016	固定剂量法和滴定法给予普瑞巴林治疗中枢性卒中后疼痛的疗效比较
Journal Article	曹宏波; 王思敏; 桂高飞	2023	针刺联合十味温胆汤治疗卒中后心胆气虚型失眠
Journal Article	曹洪涛	2016	归脾汤合中药足浴治疗中风后失眠43例
Journal Article	曹洪涛	2016	归脾汤合中药足浴治疗中风后失眠43例
Journal Article	曹江; 张岩; 沈文婧	2019	自拟涤痰汤辅助阿普唑仑治疗中青年急性脑梗死伴OSAHS疗效及对炎性细胞因子、氧化应激指标的影响
Journal Article	曹捷; 胡静菊	2013	养血清脑颗粒治疗脑卒中后抑郁效果观察
Journal Article	曹捷; 胡静菊	2013	养血清脑颗粒治疗脑卒中后抑郁效果观察
Journal Article	曹金涛	2015	奥拉西坦对脑梗死患者认知功能的影响
Journal Article	曹金涛	2015	奥拉西坦对脑梗死患者认知功能的影响
Journal Article	曹兰芳; 罗丽华; 范云虎	2018	氟哌噻吨美利曲辛片与曲唑酮治疗脑卒中睡眠障碍的疗效观察及对患者不良情绪的影响
Journal Article	曹兰芳; 罗丽华; 范云虎	2018	氟哌噻吨美利曲辛片与曲唑酮治疗脑卒中睡眠障碍的疗效观察及对患者不良情绪的影响
Journal Article	曹琳	2021	探讨综合睡眠护理干预在 ICU脑卒中睡眠障碍患者中的作用
Journal Article	曹顺东; 汪传主	2022	阿司匹林联合氯吡格雷治疗急性脑梗死的临床效果及对睡眠质量的影响
Journal Article	曹顺东; 汪传主	2022	阿司匹林联合氯吡格雷治疗急性脑梗死的临床效果及对睡眠质量的影响
Journal Article	曹铁民	2009	针刺治疗脑卒中伴睡眠倒错的临床观察
Journal Article	曹铁民	2009	针刺治疗脑卒中伴睡眠倒错的临床观察
Journal Article	曹曦; 肖燕妮; 黄腾佳; 陈蕾; 李子滢; 李晟; 秦莉花; 曾倩如	2024	口服中成药治疗卒中相关睡眠障碍效果的网状Meta分析
Journal Article	曹曦; 肖燕妮; 黄腾佳; 陈蕾; 李子滢; 李晟; 秦莉花; 曾倩如	2024	口服中成药治疗卒中相关睡眠障碍效果的网状Meta分析
Journal Article	曹欣娣; 张杰	2020	压力管理及有氧运动对脑卒中合并糖尿病患者睡眠及血糖的影响
Journal Article	曹欣娣; 张杰	2020	压力管理及有氧运动对脑卒中合并糖尿病患者睡眠及血糖的影响
Journal Article	曹雪; 李金花	2022	老年脑梗死患者护理中个体化心理护理模式的应用分析
Journal Article	曹雪; 李金花	2022	老年脑梗死患者护理中个体化心理护理模式的应用分析
Journal Article	曹亚芬; 李丽娟; 肖利亚	2018	卒中后睡眠障碍患者中医延续护理的效果评价
Journal Article	曹亚芬; 李丽娟; 肖利亚	2018	卒中后睡眠障碍患者中医延续护理的效果评价
Journal Article	曹燕; 刘倍	2022	艾灸联合睡眠护理干预在脑卒中睡眠障碍患者中的应用
Journal Article	曹燕; 吴君怡; 蔡丽; 张晓艳; 徐世芬	2020	针刺治疗老年缺血性卒中后失眠的临床疗效观察
Journal Article	曹燕; 吴君怡; 蔡丽; 张晓艳; 徐世芬	2020	针刺治疗老年缺血性卒中后失眠的临床疗效观察
Journal Article	曹燕; 严寅杰; 刘依萍; 徐世芬	2020	调督安神针刺治疗卒中后失眠的随机对照研究
Journal Article	曹燕; 严寅杰; 刘依萍; 徐世芬	2020	调督安神针刺治疗卒中后失眠的随机对照研究
Journal Article	曹燕; 严寅杰; 刘依萍; 徐世芬	2020	调督安神针刺治疗卒中后失眠的随机对照研究
Journal Article	曹玉锦	2024	电针联合针刺十三鬼穴治疗卒中相关异态睡眠疗效观察
Journal Article	曹玉锦	2024	电针联合针刺十三鬼穴治疗卒中相关异态睡眠疗效观察
Journal Article	曹振东; 董佳容; 周阿高; 沈仙娣	2008	养血清脑颗粒联合盐酸氟西汀治疗卒中后抑郁的临床研究
Journal Article	曹振东; 董佳容; 周阿高; 沈仙娣	2008	养血清脑颗粒联合盐酸氟西汀治疗卒中后抑郁的临床研究
Journal Article	曹正松	2011	氟西汀早期干预对卒中后抑郁及神经功能康复的评价
Journal Article	曹正松	2011	氟西汀早期干预对卒中后抑郁及神经功能康复的评价
Journal Article	岑丽霞; 靳敏; 袁汝康	2017	早期社区康复对高龄脑卒中后患者认知障碍和睡眠障碍的干预效果分析
Journal Article	岑丽霞; 靳敏; 袁汝康	2017	早期社区康复对高龄脑卒中后患者认知障碍和睡眠障碍的干预效果分析
Journal Article	曾芳芳; 余丽红; 王丽君	2021	穴位贴敷与针刺联合常规疗法治疗缺血性脑卒中后失眠临床研究
Journal Article	曾富荣; 程英	2012	右佐匹克隆治疗脑卒中后焦虑抑郁伴失眠的临床疗效
Journal Article	曾富荣; 程英	2012	右佐匹克隆治疗脑卒中后焦虑抑郁伴失眠的临床疗效
Journal Article	曾锴; 苏小玲; 俞栩喆	2021	超声透入化痰通络汤治疗缺血性脑卒中后肩痛Ⅰ期临床研究
Journal Article	曾琳瑶; 刘彩云; 王鹏远; 杨士杰	2024	中医特色护理联合耳穴压豆应用于缺血性脑卒中后失眠患者的效果分析
Journal Article	曾令烽; 邹元平; 黄小桃; 宓穗卿; 孔令朔; 王奇; 王宁生	2015	中医药干预对改善脑卒中后睡眠障碍疗效与安全性的系统评价
Journal Article	曾令烽; 邹元平; 黄小桃; 宓穗卿; 孔令朔; 王奇; 王宁生	2015	中医药干预对改善脑卒中后睡眠障碍疗效与安全性的系统评价
Journal Article	曾蓉蓉; 肖宇航	2024	八段锦联合百乐眠胶囊治疗急性脑梗死后阴虚火旺型睡眠障碍的效果及对患者睡眠质量、神经功能的影响
Journal Article	曾瑞锚; 吴光辉; 丁志君	2020	文拉法辛联合艾司唑仑治疗脑出血后重度焦虑的疗效研究
Journal Article	曾瑞锚; 吴光辉; 丁志君	2020	文拉法辛联合艾司唑仑治疗脑出血后重度焦虑的疗效研究
Journal Article	曾婷婷; 侯文光; 方斌; 陈凌波; 袁文敏	2022	针刺头三神穴结合原络配穴埋针治疗中风后心肾不交型失眠症临床研究
Journal Article	曾新华; 肖宁; 王姣; 李莲莲	2015	移情护理对改善脑卒中患者负性情绪、睡眠质量的作用
Journal Article	曾艳芳; 崔宏力; 王洪	2004	甜梦口服液治疗脑梗死所引起的焦虑症和脑功能减退的临床观察
Journal Article	崔. 曾艳芳, 王洪	2004	甜梦口服液治疗脑梗死所引起的焦虑症和脑功能减退的临床观察
Journal Article	曾友; 袁敏; 明晶; 孙淑雅; 李滔	2024	非药物干预改善脑卒中后失眠症状疗效的网状Meta分析
Journal Article	曾友; 袁敏; 明晶; 孙淑雅; 李滔	2024	非药物干预改善脑卒中后失眠症状疗效的网状Meta分析
Journal Article	曾友华; 周文姬; 逄锦熙; 袁健辉; 包烨华	2024	俞募配穴联合脐针疗法治疗脑卒中后昼夜节律失调性睡眠-觉醒障碍的临床研究
Journal Article	曾钰莲; 甘祝梅	2017	基于中医五行理论的情绪护理策略在脑梗死患者中的应用
Journal Article	曾钰莲; 甘祝梅	2017	基于中医五行理论的情绪护理策略在脑梗死患者中的应用
Journal Article	柴冰燕; 颜克松; 高福临; 吴瑞鹏; 张毅	2019	养血清脑颗粒治疗卒中后睡眠障碍的Meta分析
Journal Article	柴冰燕; 颜克松; 高福临; 吴瑞鹏; 张毅	2019	养血清脑颗粒治疗卒中后睡眠障碍的Meta分析
Journal Article	常富业; 袁英; 李云; 李长新; 原向芝; 万继峰; 李云超; 孙莹; 宋昕; 赖杰; 贾丽华; 胡秋莹; 陈燕	2009	75岁以上缺血性脑梗死老年患者服用阿司匹林后再发脑梗死原因分析
Journal Article	常富业; 袁英; 李云; 李长新; 原向芝; 万继峰; 李云超; 孙莹; 宋昕; 赖杰; 贾丽华; 胡秋莹; 陈燕	2009	75岁以上缺血性脑梗死老年患者服用阿司匹林后再发脑梗死原因分析
Journal Article	常静	2013	探讨和总结脑血栓患者的安全护理经验
Journal Article	常静	2013	探讨和总结脑血栓患者的安全护理经验
Journal Article	常燕; 梁瑞丽; 王欢; 王丽娜; 杨玉蛟	2024	酸枣仁汤合百合地黄汤加减联合针刺对脑卒中后阴虚火旺型失眠患者睡眠质量及血清神经递质水平的影响
Journal Article	沈斌; 姜文萍; 刘龙彪; 严晓铭; 陈梅; 沈艳; 陈号	2017	中药复方改善痰热扰心型中风后睡眠障碍临床疗效观察
Journal Article	沈斌; 姜文萍; 刘龙彪; 严晓铭; 陈梅; 沈艳; 陈号	2017	中药复方改善痰热扰心型中风后睡眠障碍临床疗效观察
Journal Article	沈红梁	2014	补益肝肾方、脑心通与银杏叶注射液联合西药治疗脑梗死恢复期神经功能缺损随机平行对照研究
Journal Article	沈红梁	2014	补益肝肾方、脑心通与银杏叶注射液联合西药治疗脑梗死恢复期神经功能缺损随机平行对照研究
Journal Article	沈立华	2019	康复护理临床路径对脑卒中后睡眠障碍患者的积极作用研究
Journal Article	沈蓉; 袁爱红; 唐友斌; 高志群; 解鸿宇; 朱少全; 刘友祥	2024	化瘀通络灸联合低频重复经颅磁刺激对脑卒中后轻、中度抑郁患者的影响
Journal Article	沈闪闪; 叶鹏飞	2022	艾灸涌泉穴联合耳穴埋豆治疗急性脑梗死后康复期失眠的临床研究
Journal Article	沈婉婉; 聂欢欢; 鲍勇	2016	上海市某社区脑卒中高危人群危险因素调查
Journal Article	沈婉婉; 聂欢欢; 鲍勇	2016	上海市某社区脑卒中高危人群危险因素调查
Journal Article	沈小忠; 李霞; 程世宏; 赵超; 陈志伟	2020	草酸艾司西酞普兰联合氯硝西泮治疗卒中后抑郁合并睡眠障碍疗效观察
Journal Article	沈亚平; 郑慧; 沈娟莉; 陈樱婷; 杨琴	2018	音乐疗法联合艾司唑仑在脑卒中患者睡眠障碍中的临床应用
Journal Article	沈亚平; 郑慧; 沈娟莉; 陈樱婷; 杨琴	2018	音乐疗法联合艾司唑仑在脑卒中患者睡眠障碍中的临床应用
Journal Article	沈艳; 李红; 安静	2019	雷火灸联合针刺补法对气虚血瘀型中风后失眠及血清IL-6、TNF-α水平的影响
Journal Article	沈扬灵; 季丽; 吴玉	2023	养血清脑丸联合氯吡格雷治疗高龄短暂性脑缺血发作临床研究
Journal Article	沈音丽; 蒋运兰; 王洁莹; 黄嬝; 康静; 张越	2023	杵针疗法干预中风后肝郁化火型焦虑状态临床研究
Journal Article	沈音丽; 蒋运兰; 王洁莹; 黄嬝; 康静; 张越	2023	杵针疗法干预中风后肝郁化火型焦虑状态临床研究
Journal Article	沈园园	2020	分级护理管理对脑梗死患者睡眠障碍及护理满意度的影响
Journal Article	沈园园	2020	分级护理管理对脑梗死患者睡眠障碍及护理满意度的影响
Journal Article	沈芝琴; 姚强	2018	耳穴压丸结合足底按摩/穴位贴敷治疗卒中后睡眠障碍的临床价值
Journal Article	沈芝琴; 姚强	2018	耳穴压丸结合足底按摩/穴位贴敷治疗卒中后睡眠障碍的临床价值
Journal Article	陈爱红; 李云华; 祝红晖; 李卫青	2018	三位一体康复模式对脑卒中患者生活质量及睡眠质量的影响
Journal Article	陈爱红; 李云华; 祝红晖; 李卫青	2018	三位一体康复模式对脑卒中患者生活质量及睡眠质量的影响
Journal Article	陈爱红; 徐昭慧; 李云华	2018	5E康复模式对老年缺血性脑卒中患者睡眠质量及生活质量的影响
Journal Article	陈爱红; 徐昭慧; 李云华	2018	5E康复模式对老年缺血性脑卒中患者睡眠质量及生活质量的影响
Journal Article	陈百尘; 王妍	2023	观察老年综合征睡眠障碍与认知功能的相关性
Journal Article	陈冰冰; 黄春兰	2020	脑梗死伴睡眠障碍患者应用综合睡眠护理的效果观察
Journal Article	陈炳煌; 林培贤; 陈小芬	2021	星蒌承气汤治疗46例痰热腑实型急性脑梗死患者的临床疗效及睡眠质量观察
Journal Article	陈炳煌; 林培贤; 陈小芬	2021	星蒌承气汤治疗46例痰热腑实型急性脑梗死患者的临床疗效及睡眠质量观察
Journal Article	陈彩红	2021	社区脑卒中高危人群失眠筛查及与焦虑抑郁相关性分析
Journal Article	陈彩萍; 纪海平	2020	睡眠护理干预对脑卒中患者睡眠颠倒及康复的影响评价
Journal Article	陈彩萍; 纪海平	2020	睡眠护理干预对脑卒中患者睡眠颠倒及康复的影响评价
Journal Article	陈超	2019	右佐匹克隆治疗脑卒中后失眠的临床效果观察
Journal Article	陈超	2019	右佐匹克隆治疗脑卒中后失眠的临床效果观察
Journal Article	陈琛; 吕萍	2023	脑卒中后患者睡眠障碍影响因素与护理对策
Journal Article	陈晨; 王君君	2023	依达拉奉治疗卒中后偏瘫伴失眠患者期间进行早期康复运动的效果
Journal Article	陈丹霞	2005	影响脑卒中患者配偶生活质量的相关因素调查
Journal Article	陈德容	2012	脑梗死合并阻塞性睡眠呼吸暂停综合征患者血栓形成相关因素分析
Journal Article	陈德容	2012	脑梗死合并阻塞性睡眠呼吸暂停综合征患者血栓形成相关因素分析
Journal Article	陈丁芹	2014	阻塞性睡眠呼吸暂停低通气综合征与急性脑出血相关性分析
Journal Article	陈冬雅	2013	护理干预对脑卒中患者睡眠质量的影响
Journal Article	陈冬雅	2013	护理干预对脑卒中患者睡眠质量的影响
Journal Article	陈芳	2020	火龙罐综合灸改善中风后失眠的研究
Journal Article	陈峰	2018	附子伍半夏的临床应用现状及效果分析
Journal Article	陈海燕; 赖红燕	2019	正念训练配合虚拟环境康复训练对脑卒中偏瘫患者康复效果的影响
Journal Article	陈海燕; 赖红燕	2019	正念训练配合虚拟环境康复训练对脑卒中偏瘫患者康复效果的影响
Journal Article	陈汉水; 童绥君; 马琪琳	2015	丁苯酞对脑卒中睡眠障碍患者血清性激素、5-羟色胺及睡眠质量的影响
Journal Article	陈汉水; 童绥君; 马琪琳	2015	丁苯酞对脑卒中睡眠障碍患者血清性激素、5-羟色胺及睡眠质量的影响
Journal Article	陈汉水; 童绥君; 马祺琳	2016	药物联合心理治疗老年脑卒中后睡眠障碍的疗效
Journal Article	陈汉水; 童绥君; 马祺琳	2016	药物联合心理治疗老年脑卒中后睡眠障碍的疗效
Journal Article	陈红梅	2014	重症高血压脑出血术后护理
Journal Article	陈泓锦; 邹柳惠; 潘康健; 沙美谷	2024	丁苯酞软胶囊联合重复经颅磁刺激治疗脑梗死后睡眠障碍的临床研究
Journal Article	陈惠芳; 康丽珊; 林雅红	2024	应激系统理论联合医患护陪共同决策护理改善脑外伤患者睡眠质量的研究
Journal Article	陈惠芳; 康丽珊; 林雅红	2024	应激系统理论联合医患护陪共同决策护理改善脑外伤患者睡眠质量的研究
Journal Article	陈惠玲; 林红霞; 陈汝文; 黄益军; 徐燕; 钟志国	2016	中药足浴对中风后失眠患者睡眠质量的影响
Journal Article	陈惠玲; 林红霞; 陈汝文; 黄益军; 徐燕; 钟志国	2016	中药足浴对中风后失眠患者睡眠质量的影响
Journal Article	陈慧彦	2020	早期康复护理模式对脑卒中患者康复效果及睡眠质量的影响
Journal Article	陈慧彦	2020	早期康复护理模式对脑卒中患者康复效果及睡眠质量的影响
Journal Article	陈吉红	2021	萧氏双C护理模式对高龄脑梗死患者FMA与BI评分的影响
Journal Article	陈佳	2023	急性重症脑卒中患者应用重症监护护理的效果观察
Journal Article	陈佳惠; 刘思琴; 陈香娥; 林秀佣	2023	分析临床护理路径对脑梗死患者睡眠、认知和情绪的影响
Journal Article	陈嘉琪; 王革生; 王雷; 杜勇; 东潇博	2020	中医外治法治疗卒中后顽固性呃逆Meta分析
Journal Article	陈嘉琪; 王革生; 王雷; 杜勇; 东潇博	2020	中医外治法治疗卒中后顽固性呃逆Meta分析
Journal Article	陈嘉琪; 王革生; 王雷; 杜勇; 东潇博	2020	中医外治法治疗卒中后顽固性呃逆Meta分析
Journal Article	陈建文	2021	醒脑静联合盐酸纳洛酮治疗脑出血后昏迷的效果及对患者睡眠质量的影响
Journal Article	陈剑媚; 翁艳	2023	个体化心理护理在老年脑梗死中的应用
Journal Article	陈洁琼; 徐水凌; 张力衡; 谢樱; 苏晓曼	2013	浙江省沿海地区农村空巢老人心理现状与对策
Journal Article	陈洁琼; 徐水凌; 张力衡; 谢樱; 苏晓曼	2013	浙江省沿海地区农村空巢老人心理现状与对策
Journal Article	陈金	2022	针药联合治疗中老年缺血性脑卒中后失眠临床观察
Journal Article	陈金	2022	针药联合治疗中老年缺血性脑卒中后失眠临床观察
Journal Article	陈金金	2021	早期康复护理干预对脑梗死患者护理质量 及生活能力的改善作用
Journal Article	陈锦泳; 何玉琴; 林小锋; 梁惠琼; 吴秀娟; 张陈豫; 郑丽娴; 邓绮暖	2020	吴茱萸穴位贴敷联合耳穴压豆对卒中后失眠患者睡眠质量及血BDNF和NIHSS的影响
Journal Article	陈静	2022	早期康复介入治疗对中风偏瘫患者功能障碍改善的疗效观察
Journal Article	陈君	2016	脑卒中患者实施社区护理干预的效果对生存质量的影响观察
Journal Article	陈君; 张郁青	2015	氨氯地平与氯沙坦对高血压合并急性中风患者血压昼夜变化的影响
Journal Article	陈君; 张郁青	2015	氨氯地平与氯沙坦对高血压合并急性中风患者血压昼夜变化的影响
Journal Article	陈坤; 徐云霞; 任庆玲	2020	多导睡眠监测联合睡眠质量指数对脑卒中后睡眠-觉醒障碍患者满意度的影响评价
Journal Article	陈兰英	2015	经鼻气管插管机械通气治疗缺血性脑卒中伴睡眠呼吸暂停低通气综合征的临床效果研究
Journal Article	陈兰英	2015	经鼻气管插管机械通气治疗缺血性脑卒中伴睡眠呼吸暂停低通气综合征的临床效果研究
Journal Article	陈礼军; 吕曼凤; 李敬贤; 吴晓娟	2020	解郁化痰汤治疗脑梗死后抑郁临床研究
Journal Article	陈立敏; 王景平; 胡亚萍	2024	中医特色护理干预在脑梗死后遗症患者中的应用
Journal Article	陈丽丽; 徐玉梅; 欧子杨; 翁雪云	2016	中医护理临床路径在中风后失眠患者中的应用
Journal Article	陈丽丽; 徐玉梅; 欧子杨; 翁雪云	2016	中医护理临床路径在中风后失眠患者中的应用
Journal Article	陈丽萍; 傅思媚; 古智文; 潘集阳	2020	高频重复经颅磁刺激治疗卒中后抑郁伴失眠的临床研究
Journal Article	陈丽萍; 傅思媚; 古智文; 潘集阳	2020	高频重复经颅磁刺激治疗卒中后抑郁伴失眠的临床研究
Journal Article	陈丽萍; 韩棉梅; 傅思媚	2021	电针联合重复经颅磁刺激治疗脑卒中后抑郁伴失眠的临床研究
Journal Article	陈丽萍; 韩棉梅; 傅思媚	2021	电针联合重复经颅磁刺激治疗脑卒中后抑郁伴失眠的临床研究
Journal Article	陈炼; 张本恕; 陈蕾	2014	大株红景天注射液对急性脑梗死患者血清SOD、CAT、GSH-Px的影响
Journal Article	陈炼; 张本恕; 陈蕾	2014	大株红景天注射液对急性脑梗死患者血清SOD、CAT、GSH-Px的影响
Journal Article	陈良艳	2024	积极心理护理联合渐进式分级康复护理对卒中患者睡眠质量及肢体能力的影响
Journal Article	陈亮	2014	酒石酸唑吡坦片治疗急性脑卒中后失眠的疗效探讨
Journal Article	陈亮	2014	酒石酸唑吡坦片治疗急性脑卒中后失眠的疗效探讨
Journal Article	陈琳琳; 庞超; 张文学	2021	早期综合康复治疗急性脑血栓脑梗死的有效性及临床应用研究
Journal Article	陈美娟; 张丽薇; 陈阳	2024	居家护理对脑卒中后癫痫患者负面情绪、睡眠和生命质量的影响研究
Journal Article	陈美娟; 张丽薇; 陈阳	2024	居家护理对脑卒中后癫痫患者负面情绪、睡眠和生命质量的影响研究
Journal Article	陈苗; 陈陪能; 张艺羡; 甘艺红; 黄雪娟; 张秀霞	2024	分析责任制护理干预对急性缺血性脑卒中患者介入术后并发症、睡眠质量及预后改善的作用
Journal Article	陈明菊; 米莉; 杨金华	2014	中药足浴联合康复护理干预对中风后抑郁性失眠患者ADL能力的临床观察
Journal Article	陈明菊; 米莉; 杨金华	2014	中药足浴联合康复护理干预对中风后抑郁性失眠患者ADL能力的临床观察
Journal Article	陈娜	2023	对针刺治疗脑卒中后抑郁失眠症的临床疗效进行系统分析
Journal Article	陈娜; 陆连生; 李虹; 王聪杰; 卢海丽; 李婧; 吕晓培; 郑丽; 张斌; 宋海霞; 史万英	2017	丁苯酞序贯治疗急性脑梗死合并认知功能障碍患者的疗效及其对炎性因子的影响
Journal Article	陈娜; 陆连生; 李虹; 王聪杰; 卢海丽; 李婧; 吕晓培; 郑丽; 张斌; 宋海霞; 史万英	2017	丁苯酞序贯治疗急性脑梗死合并认知功能障碍患者的疗效及其对炎性因子的影响
Journal Article	陈念妮; 陈莉	2024	分析基于认知目标执行理念的多学科干预对脑出血术后患者睡眠质量的影响
Journal Article	陈培培; 娄培安; 余加席; 张雷; 张宁; 林敬德	2010	徐州市居民糖尿病危险因素的调查与分析
Journal Article	陈朋	2019	标本配穴"温针灸联合头背部推拿治疗脑梗死后失眠的疗效观察"
Journal Article	陈前; 李丽	2017	推拿配合经颅磁刺激治疗脑卒中后失眠临床研究
Journal Article	陈青青; 陈美佳; 黄秋梅; 林淑玲; 苏碧兰	2018	社区护理干预在脑卒中合并高血压患者中的应用价值分析及对患者睡眠质量的改善
Journal Article	陈青青; 陈美佳; 黄秋梅; 林淑玲; 苏碧兰	2018	社区护理干预在脑卒中合并高血压患者中的 应用价值分析及对患者睡眠质量的改善
Journal Article	陈秋霞	2024	乌灵胶囊对脑卒中后失眠患者的影响
Journal Article	陈瑞君	2016	中西医结合护理对脑卒中患者睡眠质量及生活质量的影响观察
Journal Article	陈实; 周央; 孙毓蔚; 权璐; 习航	2024	改良易筋经对中风恢复期患者上肢功能康复效果的影响研究
Journal Article	陈世娟; 石福康	2020	中西医结合方法对脑卒中治疗新方法的研究与探讨
Journal Article	陈世娟; 石福康	2020	中西医结合方法对脑卒中治疗新方法的研究与探讨
Journal Article	陈树昌; 侯金燕; 吕德源; 陈雅杰	2021	刺络放血联合拔罐用于脑卒中后睡眠障碍患者的效果
Journal Article	陈思妮; 陈燕; 苏木琼	2023	观察功能性电刺激结合低频磁疗对脑卒中后肩痛患者上肢运动功能及睡眠质量的影响
Journal Article	陈思妮; 陈燕; 苏木琼	2023	观察功能性电刺激结合低频磁疗对脑卒中后肩痛患者上肢运动功能及睡眠质量的影响
Journal Article	陈素芬; 黄丽媚	2023	前馈控制模式康复护理对中风患者睡眠质量及生命质量的影响
Journal Article	陈田希	2020	康复护理对脑卒中后失眠患者睡眠质量的影响
Journal Article	陈田希	2020	康复护理对脑卒中后失眠患者睡眠质量的影响
Journal Article	陈婷婷; 葛芳; 楚佳梅	2015	足疗联合心理疗法治疗脑卒中后抑郁性失眠30例临床研究
Journal Article	陈婷婷; 葛芳; 楚佳梅	2015	足疗联合心理疗法治疗脑卒中后抑郁性失眠30例临床研究
Journal Article	陈婉珉; 冯婉霞; 潘红珊	2018	针刺联合重复经颅磁刺激治疗脑卒中后睡眠障碍临床观察
Journal Article	陈婉珉; 冯婉霞; 潘红珊	2018	针刺联合重复经颅磁刺激治疗脑卒中后睡眠障碍临床观察
Journal Article	陈威; 万于军; 姚灿坤; 王鑫	2007	芪棱汤对脑梗死后失眠及神经功能康复的影响
Journal Article	陈威; 万于军; 姚灿坤; 王鑫	2007	芪棱汤对脑梗死后失眠及神经功能康复的影响
Journal Article	陈伟; 刘杰	2021	乌灵胶囊与曲唑酮联合使用治疗脑梗死合并睡眠障碍患者的临床疗效
Journal Article	陈伟; 刘杰	2021	乌灵胶囊与曲唑酮联合使用治疗脑梗死合并睡眠障碍患者的临床疗效
Journal Article	陈伟英; 何丽平; 蔡惠霞; 幸享凤	2022	早期低频重复经颅磁刺激对急性脑梗死患者失眠及生活质量的影响分析
Journal Article	陈文骞; 孙超; 耿桂青; 刘瑞超; 许慧	2020	经鼻持续气道正压通气与高压氧治疗对脑梗死合并阻塞性睡眠呼吸 暂停低通气综合征患者的疗效比较
Journal Article	陈霞	2022	预防性护理干预老年高血压脑出血患者护理效果及对睡眠质量的影响研究
Journal Article	陈霞	2022	预防性护理干预老年高血压脑出血患者护理效果及对睡眠质量的影响研究
Journal Article	陈湘江	2018	持续性心理疏导护理对脑梗死合并糖尿病患者失能“非失智”状况的改善作用
Journal Article	陈湘江	2018	持续性心理疏导护理对脑梗死合并糖尿病患者失能“非失智”状况的改善作用
Journal Article	陈向华	2020	康复护理对脑卒中后睡眠障碍患者睡眠质量及满意度的影响
Journal Article	陈小奇; 余勇飞; 郭建敏; 郭珍立; 许康	2010	文拉法辛治疗脑梗死后抑郁症的临床观察
Journal Article	陈小奇; 余勇飞; 郭建敏; 郭珍立; 许康	2010	文拉法辛治疗脑梗死后抑郁症的临床观察
Journal Article	陈晓东; 孙俊	2017	研究“调阴阳五脏”针法治疗卒中后睡眠障碍的临床疗效
Journal Article	陈晓军; 方针; 陈利芳; 杨丹红; 李霞	2012	针刺“不寐四穴”为主治疗中风后失眠临床疗效评价
Journal Article	陈晓军; 方针; 陈利芳; 杨丹红; 李霞	2012	针刺“不寐四穴”为主治疗中风后失眠临床疗效评价
Journal Article	陈晓娜; 黄小丽; 廖莹莹; 李家华; 曾科学	2014	耳穴埋豆配合五音疗法治疗中风后失眠33例疗效观察
Journal Article	陈晓娜; 黄小丽; 廖莹莹; 李家华; 曾科学	2014	耳穴埋豆配合五音疗法治疗中风后失眠33例疗效观察
Journal Article	陈晓倩; 周群燕	2016	舒适护理在老年脑梗死患者中的应用
Journal Article	陈晓倩; 周群燕	2016	舒适护理在老年脑梗死患者中的应用
Journal Article	陈昕; 关东升; 杨莉霞; 曹振浜	2021	辨证施膳与耳穴贴压对中风恢复期患者的影响
Journal Article	陈鑫成; 沈俭; 张路	2021	酸枣仁汤加味治疗老年脑卒中后认知障碍伴失眠的效果及对脑血流的影响
Journal Article	陈鑫鑫; 林桂; 黄菊英; 刘功晖; 林燕明	2020	探讨通过连续护理ICU老年脑卒中患者睡眠效率的影响
Journal Article	陈鑫鑫; 林桂; 黄菊英; 刘功晖; 林燕明	2020	探讨通过连续护理ICU老年脑卒中患者睡眠效率的影响
Journal Article	陈星; 聂平英; 卢玮旎; 杨丽艳; 刘芳	2024	六字诀对脑卒中合并阻塞性睡眠呼吸暂停综合征患者睡眠呼吸质量和情绪的影响
Journal Article	陈兴奎	2010	针刺治疗脑卒中后日间过度倦睡症疗效观察
Journal Article	陈兴奎	2010	针刺治疗脑卒中后日间过度倦睡症疗效观察
Journal Article	陈秀聪	2021	护理干预对高血压脑出血患者运动功能、神经功能缺损、睡眠状态及生命质量的影响观察
Journal Article	陈秀琴; 李健慧; 任秋芳; 张秀娟; 胡玉侠; 朱红; 巴黎; 张璟	2016	右佐匹克隆在治疗脑梗死后失眠患者的疗效观察
Journal Article	陈秀琴; 李健慧; 任秋芳; 张秀娟; 胡玉侠; 朱红; 巴黎; 张璟	2016	右佐匹克隆在治疗脑梗死后失眠患者的疗效观察
Journal Article	陈旭; 周美玲	2021	社区护理对老年脑卒中患者生活及睡眠质量的影响
Journal Article	陈绪爱; 商庆新; 王敏	2022	中西医结合治疗青年卒中临床疗效的Meta分析
Journal Article	陈绪爱; 商庆新; 王敏	2022	中西医结合治疗青年卒中临床疗效的Meta分析
Journal Article	陈绚雅; 王小桥; 赵灿	2023	疏肝调神针刺法联合渐进式肌肉放松训练治疗脑梗死后抑郁的临床效果
Journal Article	陈艳	2021	神经内科脑动脉造影围手术期精致护理的应用研究
Journal Article	陈艳	2022	活血安神汤治疗缺血性脑卒中后失眠瘀血内阻型疗效观察
Journal Article	陈艳	2022	活血安神汤治疗缺血性脑卒中后失眠瘀血内阻型疗效观察
Journal Article	陈艳玲; 纪敏	2013	益智安神汤配合康复护理对脑梗死患者改善焦虑及睡眠质量的研究
Journal Article	陈艳明; 刘景; 王秋红; 董玉喜	2022	通督调神针法对脑卒中后失眠患者神经递质水平及睡眠质量的影响研究
Journal Article	陈盈盈; 张丽; 周光耀	2018	综合护理干预对缺血性脑卒中后睡眠障碍患者睡眠质量及护理满意度的影响
Journal Article	陈莹	2019	右佐匹克隆治疗脑卒中后失眠的临床效果
Journal Article	陈颖; 马欣; 毛水先; 王丽; 雷祥珠; 王芳	2020	穴位贴敷治疗中风恢复期合并失眠患者随机对照试验
Journal Article	陈颖; 马欣; 毛水先; 王丽; 雷祥珠; 王芳	2020	穴位贴敷治疗中风恢复期合并失眠患者随机对照试验
Journal Article	陈颖奇; 钱惠峰; 须进	2023	养血清脑颗粒联合佐匹克隆治疗脑卒中后睡眠障碍的疗效研究
Journal Article	陈颖奇; 周永	2020	医院自制睡眠膏外敷对卒中后抑郁伴失眠症状患者睡眠质量的临床疗效观察
Journal Article	陈永新; 涂荣蓉; 韩亚琼; 张瑞岭	2021	解郁安神方治疗卒中后抑郁的疗效及对患者睡眠质量的影响
Journal Article	陈永新; 涂荣蓉; 韩亚琼; 张瑞岭	2021	解郁安神方治疗卒中后抑郁的疗效及对患者睡眠质量的影响
Journal Article	陈勇; 孙媛媛; 张倩怡	2022	经颅直流电刺激联合镜像神经元康复训练治疗脑卒中后偏瘫患者的疗效分析
Journal Article	陈瑜	2018	右佐匹克隆片联合脑电生物反馈治疗脑卒中后睡眠障碍的疗效观察
Journal Article	陈瑜	2018	右佐匹克隆片联合脑电生物反馈治疗脑卒中后睡眠障碍的疗效观察
Journal Article	陈玉环	2024	观察综合干预对改善老年急性脑梗死患者睡眠质量的效果
Journal Article	陈玉洁	2020	社区护理干预老年脑卒中生活与睡眠质量的影响观察
Journal Article	陈苑婷	2020	延续性护理干预对中风患者生活质量的影响
Journal Article	陈苑婷	2020	延续性护理干预对中风患者生活质量的影响
Journal Article	陈苑婷; 陈薇薇	2021	安神沐足方联合坎离砂外敷涌泉穴治疗中风后失眠的效果
Journal Article	陈赟; 王鑫栋; 张闻东; 程红亮; 于溪; 沈志强; 赵建军	2021	艾灸治疗卒中相关失眠28例临床观察
Journal Article	陈云	2023	针灸联合运动疗法治疗老年卒中后睡眠障碍疗效观察
Journal Article	陈芸; 张乔阳; 张敏; 曹音; 董贯忠; 恽文伟; 杨海燕; 张伟媛	2022	高频重复经颅磁刺激联合认知行为治疗对脑卒中后焦虑和抑郁共病状态患者的影响
Journal Article	陈韻; 陈鑫金; 徐月萍	2019	宁神补心丸对脑卒中伴抑郁及睡眠障碍患者神经功能血清C反应蛋白及神经营养因子-3水平的影响
Journal Article	陈泽权; 陈树森; 江焕钊; 陈欣泽; 林卓鹏	2024	电针治疗卒中后失眠Meta分析与试验序贯分析
Journal Article	陈泽权; 陈树森; 江焕钊; 陈欣泽; 林卓鹏	2024	电针治疗卒中后失眠Meta分析与试验序贯分析
Journal Article	陈长香; 蒋虹; 梁玉娟	2019	运动引导想象训练在脑卒中患者中的应用研究
Journal Article	陈长香; 蒋虹; 梁玉娟	2019	运动引导想象训练在脑卒中患者中的应用研究
Journal Article	陈钊	2022	情志护理联合书面情感表露对卒中患者心理健康的影响
Journal Article	陈志聪; 梁晓慧; 徐江涛; 吴亚东	2023	西格列汀治疗2型糖尿病合并急性脑梗死的疗效及其对患者睡眠质量的影响
Journal Article	陈志娟; 鱼洋洋; 张琪	2022	脑卒中伴吞咽障碍患者的康复训练及心理护理效果探讨
Journal Article	陈志茹	2017	分级护理管理对脑出血患者睡眠质量的影响
Journal Article	陈志茹	2017	分级护理管理对脑出血患者睡眠质量的影响
Journal Article	陈志茹	2018	分级护理管理对脑出血患者睡眠质量的影响
Journal Article	陈志茹	2018	分级护理管理对脑出血患者睡眠质量的影响
Journal Article	陈梓斌; 李宁虎; 姜蔼玲	2020	丁苯酞注射液联合阿司匹林和氯吡格雷治疗进展性脑梗死的系统评价
Journal Article	陈梓斌; 李宁虎; 姜蔼玲	2020	丁苯酞注射液联合阿司匹林和氯吡格雷治疗进展性脑梗死的系统评价
Journal Article	陈自光; 赵睿; 童林艳; 姚玲玲	2015	中西医联合康复治疗对急性期脑卒中并发抑郁患者的治疗效果研究
Journal Article	陈自光; 赵睿; 童林艳; 姚玲玲	2015	中西医联合康复治疗对急性期脑卒中并发抑郁患者的治疗效果研究
Journal Article	谌凌燕; 林培政; 林卓殷	2015	耳压配合电针治疗中风后抑郁症31例
Journal Article	谌凌燕; 林培政; 林卓殷	2015	耳压配合电针治疗中风后抑郁症31例
Journal Article	成杰; 王倩; 董立焕; 王卫亮	2019	Tomatis高-低频转换听觉训练对急性期脑出血患者睡眠结构的影响研究
Journal Article	成杰; 王倩; 王卫亮; 董立焕	2018	正念音乐训练对脑出血急性应激障碍睡眠障碍患者睡眠——醒觉行为的作用
Journal Article	成杰; 王倩; 王卫亮; 董立焕	2018	正念音乐训练对脑出血急性应激障碍睡眠障碍患者睡眠—醒觉行为的作用
Journal Article	成雪梅	2023	多样化健康宣教在脑卒中患者护理中的应用效果观察
Journal Article	程国辉; 钱剑宁; 邓永杰	2022	米氮平联合右佐匹克隆治疗缺血性脑卒中后抑郁伴失眠的疗效分析
Journal Article	程国辉; 钱剑宁; 邓永杰	2022	米氮平联合右佐匹克隆治疗缺血性脑卒中后抑郁伴失眠的疗效分析
Journal Article	程建红	2017	优质急诊护理干预在脑梗死患者中的应用价值分析
Journal Article	程美英; 任荣; 张艳	2022	目标导向性康复护理对高血压脑出血患者术后康复及自我效能的影响
Journal Article	程文琦; 薛盼盼; 杨晓军	2021	社区护理干预对老年脑卒中患者生活及睡眠质量的影响
Journal Article	程鑫妮; 张欣; 纪军; 张馥晴	2024	针刺治疗中风后中枢性疼痛的系统评价与Meta分析
Journal Article	程娅雯; 问雪宁; 晏格致; 李知衡; 刘福德	2023	安神补心丸联合阿戈美拉汀片治疗脑卒中后抑郁症伴失眠的临床效果研究
Journal Article	程艳华	2013	早期心理和康复干预对老年脑卒中患者生活质量和心理健康的影响
Journal Article	程耀南; 吴洁	2014	中药药氧疗法治疗脑卒中后失眠症的临床疗效评价分析
Journal Article	程耀南; 吴洁	2014	天麻钩藤饮联合西医治疗脑卒中失语症随机平行对照研究
Journal Article	程耀南; 吴洁	2014	中药药氧疗法治疗脑卒中后失眠症的临床疗效评价分析
Journal Article	程云帆; 蒋小玲; 毛琳	2012	天麻钩藤饮加味配合艾司唑仑治疗肝阳上亢型脑卒中后睡眠障碍的临床观察
Journal Article	程云帆; 蒋小玲; 毛琳	2012	天麻钩藤饮加味配合艾司唑仑治疗肝阳上亢型脑卒中后睡眠障碍的临床观察
Journal Article	程振卫	2020	文拉法辛对卒中后抑郁症患者抑郁症状及神经功能康复的影响
Journal Article	池响峰; 谢水平; 郑晓彤; 张丽华	2019	双侧C3-C5夹脊穴叩刺治疗中风后顽固性呃逆27例
Journal Article	池响峰; 谢水平; 郑晓彤; 张丽华	2019	双侧C3-C5夹脊穴叩刺治疗中风后顽固性呃逆27例
Journal Article	丑明一	2021	脑卒中患者抑郁早期干预对患者心理状态的影响
Journal Article	初丽云	2005	动态血压监测与高血压预防及早期干预(英文)
Journal Article	初丽云	2005	动态血压监测与高血压预防及早期干预
Journal Article	储金妹; 王晓丹	2020	鼻孔交替呼吸护理法对老年脑卒中合并原发性失眠患者睡眠质量的影响
Journal Article	储金妹; 王晓丹	2020	鼻孔交替呼吸护理法对老年脑卒中合并原发性失眠患者睡眠质量的影响
Journal Article	储小红; 康群; 杭燕	2015	足部穴位按摩在脑卒中后病人睡眠障碍中的应用
Journal Article	储小红; 康群; 杭燕	2015	足部穴位按摩在脑卒中后病人睡眠障碍中的应用
Journal Article	褚爱华	2012	黄连阿胶汤加减辅以耳穴贴敷治疗卒中后失眠症84例临床观察研究
Journal Article	褚爱华	2012	黄连阿胶汤加减辅以耳穴贴敷治疗卒中后失眠症84例临床观察研究
Journal Article	慈书平; 许圣宣; 郭俊武; 章良钢; 朱艾华	2003	老年睡眠呼吸暂停综合征与多器官疾病关系的研究
Journal Article	许. 慈书平, 郭俊武,章良钢,朱艾华	2003	老年睡眠呼吸暂停综合征与多器官疾病关系的研究
Journal Article	丛艳彬; 周丽	2024	高频重复经颅磁刺激联合氟哌噻吨美利曲辛片治疗脑卒中后抑郁的临床研究
Journal Article	丛艳彬; 周丽	2024	高频重复经颅磁刺激联合氟哌噻吨美利曲辛片治疗脑卒中后抑郁的临床研究
Journal Article	崔璨; 余天云; 翟羽佳; 张珊; 苏增锋	2024	安徽省中老年人群认知障碍发病的影响因素及预测模型构建和验证
Journal Article	崔璨; 余天云; 翟羽佳; 张珊; 苏增锋	2024	安徽省中老年人群认知障碍发病的影响因素及预测模型构建和验证
Journal Article	崔娟	2013	临床护理路径在脑卒中恢复期失眠症患者中的应用及效果观察
Journal Article	崔娟	2013	临床护理路径在脑卒中恢复期失眠症患者中的应用及效果观察
Journal Article	崔丽娟; 焦富英	2017	正压通气联合银杏叶提取物对急性脑梗死合并阻塞性睡眠呼吸暂停综合征患者脑血流动力学及血液流变学的影响
Journal Article	崔丽娟; 焦富英	2017	正压通气联合银杏叶提取物对急性脑梗死合并阻塞性睡眠呼吸暂停综合征患者脑血流动力学及血液流变学的影响
Journal Article	崔丽颖; 袁烨; 赵秉清; 石璐; 李国齐; 聚璐; 白明华; 洪丽梅; 张轩	2017	无创正压气道通气对老年脑梗死并阻塞性睡眠呼吸暂停患者预后的影响
Journal Article	崔青松	2017	清热安神汤联合失眠三针治疗脑梗死后痰热内扰型失眠症
Journal Article	崔燕; 王海萍	2015	丁螺环酮联合养血清脑颗粒治疗轻中度卒中后抑郁的效果观察
Journal Article	崔燕; 王海萍	2015	丁螺环酮联合养血清脑颗粒治疗轻中度卒中后抑郁的效果观察
Journal Article	崔译心; 王京军; 阎晓悦	2017	补心养肝方结合西药治疗脑梗塞后失眠的临床观察
Journal Article	崔永菁	2017	脑卒中患者心理障碍的原因分析及护理干预效果
Journal Article	崔永菁	2017	脑卒中患者心理障碍的原因分析及护理干预效果
Journal Article	代建新	2021	人性化护理脑梗死合并糖尿病患者抑郁、焦虑和睡眠质量的影响观察
Journal Article	戴彩霞; 吴景丽; 苏红兰	2024	诱导睡眠护理联合低强度间歇有氧运动改善卒中后患者睡眠质量的研究
Journal Article	戴彩霞; 吴景丽; 苏红兰	2024	诱导睡眠护理联合低强度间歇有氧运动改善卒中后患者睡眠质量的研究
Journal Article	戴光明; 代芬; 吕敏	2005	脑卒中与阻塞性睡眠呼吸暂停综合征
Journal Article	代. 戴光明, 吕敏	2005	脑卒中与阻塞性睡眠呼吸暂停综合征
Journal Article	戴海琳; 王丽; 王彦珍; 王秀卿; 杨月君; 张春良; 赵凤丽	2017	丁苯酞氯化钠注射液联合双重抗血小板治疗进展性脑梗死合并睡眠障碍及对睡眠结构的影响
Journal Article	戴海琳; 王丽; 王彦珍; 王秀卿; 杨月君; 张春良; 赵凤丽	2017	丁苯酞氯化钠注射液联合双重抗血小板治疗进展性脑梗死合并睡眠障碍及对睡眠结构的影响
Journal Article	戴金军; 江沿兵; 樊兵剑; 吴来徳; 周翔; 文友东	2023	针刺疗法联合养心安神方治疗脑卒中后睡眠障碍效果观察
Journal Article	戴金军; 江沿兵; 樊兵剑; 吴来徳; 周翔; 文友东	2023	针刺疗法联合养心安神方治疗脑卒中后睡眠障碍效果观察
Journal Article	戴金军; 吴来徳; 周翔; 文友东	2023	我院神经外科中药饮片使用调查与用药分析
Journal Article	戴金军; 吴来德; 周翔; 文友东	2023	我院神经外科中药饮片使用调查与用药分析
Journal Article	戴益辉	2018	开天门结合五行音乐对中风中经络患者头晕头痛后遗症的干预
Journal Article	单丹丹	2017	认知行为干预对缺血性脑卒中失眠患者的影响
Journal Article	单丹丹; 李思思; 张艳艳; 张亚琴	2023	加速康复理念下认知行为干预对缺血性脑卒中共病糖尿病失眠患者睡眠质量及自我感受负担的影响
Journal Article	单丹丹; 李思思; 张艳艳; 张亚琴	2023	加速康复理念下认知行为干预对缺血性脑卒中共病糖尿病失眠患者睡眠质量及自我感受负担的影响
Journal Article	单红梅; 金华锋; 王凤英	2012	化痰解郁安神汤治疗脑卒中睡眠障碍临床观察
Journal Article	单红梅; 金华锋; 王凤英	2012	化痰解郁安神汤治疗脑卒中睡眠障碍临床观察
Journal Article	单睿君	2024	舒肝解郁胶囊联合舍曲林对脑卒中后抑郁患者的疗效研究
Journal Article	单睿君	2024	舒肝解郁胶囊联合舍曲林对脑卒中后抑郁患者的疗效研究
Journal Article	党福欣; 靳宗伟; 代金占; 康灵; 王振玲; 马森森	2018	经络梳理护理对脑卒中生存质量及睡眠质量的影响分析
Journal Article	党静文; 宗文娟; 李慧萍	2018	中药足浴对脑梗死后遗失眠的护理效果分析
Journal Article	邓毫斌	2018	草酸艾司西酞普兰联合米氮平治疗卒中后抑郁疗效观察
Journal Article	邓丽云	2016	干预护理对脑卒中康复期患者睡眠质量的影响
Journal Article	邓神根; 秘玉清; 陈倩; 刘建明; 罗盛; 李伟	2023	基于健康生态学模型的山东省社区居民老年慢性病患病影响因素研究
Journal Article	邓神根; 秘玉清; 陈倩; 刘建明; 罗盛; 李伟	2023	基于健康生态学模型的山东省社区居民老年慢性病患病影响因素研究
Journal Article	邓素萍; 吴嘉萍; 叶丽珍; 杜科涛	2024	醒脑开窍针法联合针刺心包经穴治疗脑卒中后睡眠倒错的临床研究
Journal Article	邓素萍; 吴嘉萍; 叶丽珍; 杜科涛	2024	醒脑开窍针法联合针刺心包经穴治疗脑卒中后睡眠倒错的临床研究
Journal Article	邓小兰; 赵红	2009	针刺治疗脑卒中后日间过度倦睡症临床观察
Journal Article	邓小兰; 赵红	2009	针刺治疗脑卒中后日间过度倦睡症临床观察
Journal Article	邓瑜	2021	脑梗死患者认知障碍应用奥拉西坦治疗的评估分析
Journal Article	邓瑜	2021	脑梗死患者认知障碍应用奥拉西坦治疗的评估分析
Journal Article	狄桂双; 赵莹; 权丽婧	2023	基于目标策略下知信行干预在脑卒中患者功能康复中的应用研究
Journal Article	狄美琪; 胡玲玲; 桂树华; 李超生; 赵继来	2021	盐酸氟西汀分散片联合阿普唑仑片治疗脑梗死恢复期患者的临床研究
Journal Article	狄美琪; 胡玲玲; 桂树华; 李超生; 赵继来	2021	盐酸氟西汀分散片联合阿普唑仑片治疗脑梗死恢复期患者的临床研究
Journal Article	狄美琪; 胡玲玲; 殷晓菁; 李超生; 赵继来	2024	奥氮平联合丁苯酞治疗脑卒中后抑郁伴睡眠障碍的疗效
Journal Article	翟洪潇; 林运鹏; 范萱莉	2014	脑电生理治疗仪与中药结合治疗卒中后引起的情感障碍
Journal Article	翟雅莉; 钞秋玲; 岳劲; 董艳; 李乃侠; 沈明志; 丁铭格; 王波; 陈娟; 王晓明	2013	蒙特利尔认知评估量表在军队离退休人员轻度认知功能障碍中的应用
Journal Article	翟艳红	2019	丹参川芎嗪辅助治疗缺血性脑卒中伴睡眠障碍的效果观察
Journal Article	翟银镯; 郑雨阳; 李瑞霞	2021	奥马哈护理模式对急性脑出血患者认知功能及生活质量的影响
Journal Article	丁柏翠; 赵艳玲; 罗景; 魏艳蓉; 秦思佳	2016	针刺董氏奇穴治疗中风后失眠30例临床观察
Journal Article	丁柏翠; 赵艳玲; 罗景; 魏艳蓉; 秦思佳	2016	针刺董氏奇穴治疗中风后失眠30例临床观察
Journal Article	丁红梅	2014	耳穴压豆配合隔姜灸心俞穴治护脑卒中后睡眠障碍临床观察
Journal Article	丁姬萍	2018	同患糖尿病夫妇临床特点的分析
Journal Article	丁丽娟	2022	穴位按摩配合耳穴压豆对缺血性脑卒中患者心理状态、睡眠及生活质量的影响
Journal Article	丁玲; 肖波; 陈旭; 黄芳; 汤显靖; 刘丽华	2020	重复经颅磁刺激对卒中后睡眠障碍患者睡眠结构及脑源性神经营养因子的作用
Journal Article	丁玲; 肖波; 陈旭; 黄芳; 汤显靖; 刘丽华	2020	重复经颅磁刺激对卒中后睡眠障碍患者睡眠结构及脑源性神经营养因子的作用
Journal Article	丁梅; 刘玉芳; 马燕	2010	护理干预脑卒中睡眠障碍患者的效果观察
Journal Article	丁梅; 刘玉芳; 马燕	2010	护理干预脑卒中睡眠障碍患者的效果观察
Journal Article	丁宁; 万琴; 许丽萍	2023	国际功能分类理念下的康复锻炼在脑梗死患者中的应用
Journal Article	丁思德; 李真	2013	右佐匹克隆按需治疗脑卒中后失眠的疗效观察
Journal Article	丁思德; 李真	2013	右佐匹克隆按需治疗脑卒中后失眠的疗效观察
Journal Article	丁望良; 彭易雨; 黄移生; 卓娜; 闵雯萍	2023	养血柔肝针法联合耳穴压豆治疗脑卒中后睡眠障碍(肝血亏虚)患者对睡眠质量及脑血流的影响
Journal Article	丁望良; 彭易雨; 黄移生; 卓娜; 闵雯萍	2023	养血柔肝针法联合耳穴压豆治疗脑卒中后睡眠障碍(肝血亏虚)患者对睡眠质量及脑血流的影响
Journal Article	丁旭东; 肖红琼; 李晨旭; 陈华先; 罗韵文	2008	低频电刺激对急性脑梗死后睡眠障碍的影响
Journal Article	丁燕雯; 韩月	2023	中医综合护理在中风后心脾两虚型不寐中的实施价值研究
Journal Article	丁颖晨	2022	清热安神汤联合失眠三针治疗脑梗死后痰热内扰型失眠症效果观察
Journal Article	丁颖晨	2022	清热安神汤联合失眠三针治疗脑梗死后痰热内扰型失眠症效果观察
Journal Article	丁智华	2019	调神法针刺治疗对脑卒中患者血压及睡眠质量的影响观察
Journal Article	丁智华	2019	调神法针刺治疗对脑卒中患者血压及睡眠质量的影响观察
Journal Article	东梅	2014	中药足浴配合穴位按摩在中风睡眠障碍患者中的应用研究
Journal Article	东梅	2014	中药足浴配合穴位按摩在中风睡眠障碍患者中的应用研究
Journal Article	东妍; 韩亚杰	2022	低频脉冲电刺激联合肢体康复锻炼对脑卒中后偏瘫患者的治疗效果
Journal Article	董光辉; 刘奇男; 滕月舟; 王曙光; 刘振林; 朱冬琦; 张少清	2004	丹东市城区居民慢性病患病现状及危险因素分析
Journal Article	董光辉; 刘奇男; 王曙光; 滕月舟; 刘振林; 张少清; 曹东林	2003	丹东市城乡居民慢性病行为危险因素分析
Journal Article	刘. 董光辉, 王曙光,滕月舟,刘振林,张少清,曹东林	2003	丹东市城乡居民慢性病行为危险因素分析
Journal Article	刘. 董光辉, 滕月舟,王曙光,刘振林,朱冬琦,张少清	2004	丹东市城区居民慢性病患病现状及危险因素分析
Journal Article	董红伟	2021	睡眠障碍分级管理对老年脑卒中患者的影响
Journal Article	董建华	2023	缩唇-腹式呼吸训练干预对偏瘫患者睡眠的影响
Journal Article	董金峰	2020	针灸联合康复训练对脑卒中后遗症治疗效果及睡眠质量观察
Journal Article	董立焕; 王倩; 裴荷珠; 刘欢; 唐启群; 王卫亮; 成杰	2019	基于正念的音乐疗法对脑出血急性应激障碍伴睡眠障碍患者的影响
Journal Article	董立焕; 王倩; 裴荷珠; 刘欢; 唐启群; 王卫亮; 成杰	2019	基于正念的音乐疗法对脑出血急性应激障碍伴睡眠障碍患者的影响
Journal Article	董丽芬	2024	耳穴压豆与脐灸护理在中风后失眠患者中的应用效果分析
Journal Article	董莉莉; 马丽虹; 王建玲; 马帅	2018	五行音乐结合重复低频经颅磁刺激治疗中风后失眠的临床疗效观察
Journal Article	董莉莉; 马丽虹; 王建玲; 马帅	2018	五行音乐结合重复低频经颅磁刺激治疗中风后失眠的临床疗效观察
Journal Article	董瑞芳	2016	持续气道内正压通气对伴阻塞性睡眠呼吸暂停低通气综合征脑梗死患者疗效分析
Journal Article	董瑞芳	2016	持续气道内正压通气对伴阻塞性睡眠呼吸暂停低通气综合征脑梗死患者疗效分析
Journal Article	董瑞芳	2016	经鼻持续气道正压通气对脑梗死合并阻塞性睡眠呼吸暂停低通气综合征患者效果探讨
Journal Article	董瑞芳	2017	经鼻持续气道正压通气与高压氧治疗对脑梗死合并阻塞性睡眠呼吸暂停低通气综合征患者的疗效比较
Journal Article	董瑞芳	2017	经鼻持续气道正压通气与高压氧治疗对脑梗死合并阻塞性睡眠呼吸暂停低通气综合征患者的疗效比较
Journal Article	董瑞芳	2017	持续气道内正压通气对伴阻塞性睡眠呼吸暂停低通气综合征脑梗死患者的疗效观察
Journal Article	董瑞芳; 刘红梅; 段朋仓; 程晔	2016	持续气道正压通气治疗缺血性脑卒中合并阻塞性睡眠呼吸暂停低通气综合征的效果观察
Journal Article	董瑞芳; 史方堃; 杜俊凤; 张艳春; 程晔	2017	持续气道正压通气治疗急性脑梗死合并OSAHS的效果及作用机制
Journal Article	董瑞芳; 史方堃; 杜俊凤; 张艳春; 程晔	2017	持续气道正压通气治疗急性脑梗死合并OSAHS的效果及作用机制
Journal Article	董学锋; 畅亦杰	2011	养血清脑颗粒治疗脑卒中后睡眠障碍患者71例疗效评估
Journal Article	董学锋; 畅亦杰	2011	养血清脑颗粒治疗脑卒中后睡眠障碍患者71例疗效评估
Journal Article	董雪; 田飞; 佟艳辉; 陈丹	2022	团体怀旧疗法在老年脑卒中后抑郁患者中的应用
Journal Article	董雪; 田飞; 佟艳辉; 陈丹	2022	团体怀旧疗法在老年脑卒中后抑郁患者中的应用
Journal Article	董永书; 王军; 范军铭	2012	头部穴位留针治疗中风后抑郁34例临床观察
Journal Article	董永书; 王军; 范军铭	2012	头部穴位留针治疗中风后抑郁34例临床观察
Journal Article	董芸	2020	用加味菖蒲郁金汤对痰瘀阻窍型脑卒中后睡眠障碍患者进行治疗的效果研究
Journal Article	董芸	2020	用加味菖蒲郁金汤对痰瘀阻窍型脑卒中后睡眠障碍患者进行治疗的效果研究
Journal Article	董致郅; 段娜; 李明真; 齐锡友; 高利	2021	“调阴阳、和营卫”法对中风后失眠病人睡眠质量的影响
Journal Article	董致郅; 段娜; 李明真; 齐锡友; 高利	2021	调阴阳、和营卫"法对中风后失眠病人睡眠质量的影响"
Journal Article	董子强	2011	琥砂安神膏穴位贴敷治疗中风患者家属失眠焦虑状态46例
Journal Article	董子强	2011	琥砂安神膏穴位贴敷治疗中风患者家属失眠焦虑状态46例
Journal Article	董宗美; 娄培安; 张盼; 陈培培; 李婷; 乔程	2014	2013年徐州市18岁及以上居民睡眠质量调查及其影响因素分析
Journal Article	董宗美; 娄培安; 张盼; 陈培培; 李婷; 乔程	2014	2013年徐州市18岁及以上居民睡眠质量调查及其影响因素分析
Journal Article	窦海玲; 李世泽; 赵松耀	2020	曲唑酮联合百乐眠治疗卒中后失眠的效果
Journal Article	窦旭辉	2024	盐酸帕罗西汀片治疗脑卒中后情绪障碍的临床效果观察
Journal Article	窦以敏	2024	探讨针刺联合十味温胆汤治疗卒中后心胆气虚型失眠的疗效
Journal Article	杜粉兰; 朱杰	2024	龙胆汤联合足浴治疗脑卒中后失眠临床观察
Journal Article	杜粉兰; 朱杰	2024	龙胆汤联合足浴治疗脑卒中后失眠临床观察
Journal Article	杜婧	2019	百乐眠胶囊联合黛力新治疗脑梗死后焦虑抑郁失眠症状的效果分析
Journal Article	杜立立	2020	“互联网+三位一体护理模式”对短暂性脑缺血发作患者自护能力、近期疗效及生存质量的影响
Journal Article	杜立立	2020	互联网+三位一体护理模式"对短暂性脑缺血发作患者自护能力、近期疗效及生存质量的影响"
Journal Article	杜丽	2024	经颅磁刺激与失眠认知行为对脑梗死患者睡眠障碍疗效的研究
Journal Article	杜丽	2024	经颅磁刺激与失眠认知行为对脑梗死患者睡眠障碍疗效的研究
Journal Article	杜仁仁; 孙文江; 蔡珍珍; 宋磊; 朱燕	2020	传统功法结合康复治疗对脑卒中恢复期患者轻度抑郁、焦虑及日常生活活动能力的疗效及机制分析
Journal Article	杜仁仁; 孙文江; 蔡珍珍; 宋磊; 朱燕	2020	传统功法结合康复治疗对脑卒中恢复期患者轻度抑郁、焦虑及日常生活活动能力的疗效及机制分析
Journal Article	杜婷; 赵惠	2021	中药熏洗方足浴干预中风后失眠的疗效观察及护理体会
Journal Article	杜小娟	2024	康复护理对脑卒中患者运动功能的影响
Journal Article	杜晓莉	2013	盐酸曲唑酮治疗脑卒中后失眠疗效观察
Journal Article	杜晓莉	2013	盐酸曲唑酮治疗脑卒中后失眠疗效观察
Journal Article	杜学慧	2016	阶段性护理干预对脑梗死患者睡眠质量和负面情绪的影响
Journal Article	杜燕; 李辰琛; 吴丹; 石丽君	2022	耳针联合自拟中药汤剂口服治疗中风后抑郁临床研究
Journal Article	杜燕; 李辰琛; 吴丹; 石丽君	2022	耳针联合自拟中药汤剂口服治疗中风后抑郁临床研究
Journal Article	杜玉荣	2024	综合康复治疗对脑卒中后肩手综合征的改善效果探讨
Journal Article	段广平	2016	对老年脑卒中患者进行整体护理的效果探析
Journal Article	段广平	2016	对老年脑卒中患者进行整体护理的效果探析
Journal Article	段洁; 杨倩	2023	对高血压脑出血患者实施综合心理干预的效果分析
Journal Article	段金凤	2011	对脑干缺血合并睡眠障碍患者实施护理干预的效果
Journal Article	段懿; 罗凤; 刘玲	2018	小组模式的音乐疗法对脑卒中后抑郁患者睡眠质量的影响分析
Journal Article	段懿; 罗凤; 刘玲	2018	小组模式的音乐疗法对脑卒中后抑郁患者睡眠质量的影响分析
Journal Article	范彩芹	2022	百乐眠胶囊辅助阿司匹林与氯吡格雷治疗对脑梗死后睡眠障碍患者睡眠质量及负性情绪的影响
Journal Article	范寒院; 周梅君; 梁伟容	2014	音乐电针疗法在脑卒中后睡眠障碍患者中的应用效果分析
Journal Article	范寒院; 周梅君; 梁伟容	2014	音乐电针疗法在脑卒中后睡眠障碍患者中的应用效果分析
Journal Article	范金花	2019	脑卒中患者睡眠干预为主综合护理模式应用研究
Journal Article	范金花	2019	脑卒中患者睡眠干预为主综合护理模式应用研究
Journal Article	范军伟; 戎陈英子	2018	奥拉西坦联合长春西汀注射液治疗脑梗死患者恢复期轻度认知功能障碍的疗效观察
Journal Article	范丽娜; 张鹏鹏; 王娟娟; 王晓成; 张永康	2022	柴胡理中汤结合针刺治疗卒中后心脾两虚失眠临床研究
Journal Article	范丽娜; 张鹏鹏; 王娟娟; 王晓成; 张永康	2022	柴胡理中汤结合针刺治疗卒中后心脾两虚失眠临床研究
Journal Article	范丽娜; 张鹏鹏; 张瑞; 王娟娟	2020	针药结合治疗缺血性卒中后失眠大鼠NE、5-HT的实验研究
Journal Article	范丽娜; 张鹏鹏; 张瑞; 王娟娟	2020	针药结合治疗缺血性卒中后失眠大鼠NE、5-HT的实验研究
Journal Article	范录平; 叶华; 张有超; 金艳红; 王蕾	2014	中西医结合治疗脑梗死后抑郁的疗效观察
Journal Article	范录平; 叶华; 张有超; 金艳红; 王蕾	2014	中西医结合治疗脑梗死后抑郁的疗效观察
Journal Article	范秋珍	2016	脑卒中恢复期失眠症患者应用临床护理路径的效果分析
Journal Article	范秋珍	2016	脑卒中恢复期失眠症患者应用临床护理路径的效果分析
Journal Article	范润平; 陈凤鸣; 屈玉华	2024	基于脾藏意主思"理论的艾灸对脑卒中后抑郁(脾虚肝郁型)及肠道菌群的影响"
Journal Article	范先英; 于海; 陈日超; 雷蔚; 杨灵红; 黄宝华	2024	自我效能和家庭功能对脑卒中患者睡眠质量和负性情绪的链式中介作用研究
Journal Article	范先英; 于海; 陈日超; 雷蔚; 杨灵红; 黄宝华	2024	自我效能和家庭功能对脑卒中患者睡眠质量和负性情绪的链式中介作用研究
Journal Article	范炎峰; 荆玲; 邹梦梦	2016	黛力新结合瑞舒伐他汀治疗脑梗死后焦虑症的临床研究
Journal Article	范玉英	2019	针刺结合耳穴治疗脑梗死后失眠的症状转归分析
Journal Article	范玉英	2019	针刺结合耳穴治疗脑梗死后失眠的症状转归分析
Journal Article	方立; 张淑玲; 魏然; 滕军放; 周艳丽	2022	持续正压通气对老年中重度阻塞性睡眠呼吸暂停并脑梗死患者血压变异及预后影响
Journal Article	方丽; 张滨; 王祺; 马成; 左可方	2024	神农益智解郁丸治疗脑卒中后抑郁的临床研究
Journal Article	方润权; 蓝瑞琼	2006	抗抑郁治疗对卒中后抑郁及神经功能康复的影响
Journal Article	方润权; 蓝瑞琼	2006	抗抑郁治疗对卒中后抑郁及神经功能康复的影响
Journal Article	方向华	2018	耳穴埋籽联合百乐眠治疗中风后失眠的效果
Journal Article	方向华	2018	耳穴埋籽联合百乐眠治疗中风后失眠的效果
Journal Article	房铭; 陈晓; 孙丽莉; 徐开全; 王芳; 李春序; 侯可强	2023	头针久留针法治疗脑卒中后抑郁的临床观察
Journal Article	房铭; 陈晓; 孙丽莉; 徐开全; 王芳; 李春序; 侯可强	2023	头针久留针法治疗脑卒中后抑郁的临床观察
Journal Article	房艳宇; 张威; 伏文超; 曹海涛	2023	丁苯酞注射液治疗进展性脑梗死的临床效果分析
Journal Article	房艳宇; 张威; 伏文超; 曹海涛	2023	丁苯酞注射液治疗进展性脑梗死的临床效果分析
Journal Article	冯娟; 范萍; 代月光	2016	脑梗死患者护理中改良急诊护理流程对其临床结局的影响
Journal Article	冯可样; 付斌; 李雁萍	2015	大株红景天治疗急性脑梗死的临床疗效观察
Journal Article	冯可样; 付斌; 李雁萍	2015	大株红景天治疗急性脑梗死的临床疗效观察
Journal Article	冯露叶; 唐炳舜; 金一兰; 汤继芹	2024	针刺联合重复经颅磁刺激治疗脑卒中后抑郁疗效的Meta分析
Journal Article	冯露叶; 唐炳舜; 金一兰; 汤继芹	2024	针刺联合重复经颅磁刺激治疗脑卒中后抑郁疗效的Meta分析
Journal Article	冯佩; 陈梅; 胡健伟; 郭志荣; 佟伟军; 张永红; 许锬; 率广良	2012	苏州市18～55岁人群躯体、心理及社会适应状况对睡眠质量的影响
Journal Article	冯倩	2024	扶阳涤痰解郁汤治疗脑卒中后抑郁的观察
Journal Article	冯秀霞; 赵群	2024	盐酸曲唑酮片结合氟哌噻吨美利曲辛片治疗卒中后抑郁病人的效果分析
Journal Article	冯艳秋	2015	认知行为为主护理干预对脑出血康复期患者焦虑情绪和血清MIF、BDNF的影响
Journal Article	冯艳秋	2015	认知行为为主护理干预对脑出血康复期患者焦虑情绪和血清MIF、BDNF的影响
Journal Article	付彩芳; 杨颖	2009	噻奈普汀治疗脑出血后睡眠障碍31例
Journal Article	付带惠; 吕学富	2020	化痰通腑汤治疗脑卒中急性期患者的临床效果
Journal Article	付带惠; 吕学富	2020	化痰通腑汤治疗脑卒中急性期患者的临床效果
Journal Article	付娟娟	2024	细节化优质护理对脑梗死静脉溶栓患者临床疗效的影响分析
Journal Article	付丽; 马朝阳; 唐雷; 王颖	2016	偶刺治疗脑卒中后失眠伴抑郁临床观察
Journal Article	付丽; 马朝阳; 唐雷; 王颖	2016	偶刺治疗脑卒中后失眠伴抑郁临床观察
Journal Article	付丽丽; 曲虹	2022	分级护理管理对脑出血患者睡眠质量的影响
Journal Article	付梦雪; 张先庚; 陈雨萍; 周海燕; 刘林峰	2018	针刺配合耳穴贴压治疗脑中风后失眠疗效的系统评价
Journal Article	付梦雪; 张先庚; 陈雨萍; 周海燕; 刘林峰	2018	针刺配合耳穴贴压治疗脑中风后失眠疗效的系统评价
Journal Article	付小丽; 潘倩; 杨梦玲; 韩玮	2024	生物反馈放松训练结合耳针对老年缺血性脑卒中合并原发性失眠患者睡眠质量及血清神经递质水平的影响
Journal Article	付晓波	2019	柴胡加龙骨牡蛎汤治疗脑卒中后失眠患者的临床疗效
Journal Article	付燕琼	2020	柴胡加龙骨牡蛎汤治疗脑卒中后失眠的临床观察
Journal Article	付燕琼	2020	柴胡加龙骨牡蛎汤治疗脑卒中后失眠的临床观察
Journal Article	付洋	2022	酸枣仁汤加减联合针灸治疗脑卒中后失眠的效果
Journal Article	傅杰; 吴怀琼; 林坤; 孙文静; 马云云	2023	穴位敷贴联合耳穴压豆对老年脑梗死患者胃肠功能及睡眠质量的影响
Journal Article	傅俊杰; 杨洪波	2014	中西医结合治疗脑卒中后睡眠障碍临床观察
Journal Article	傅俊杰; 杨洪波	2014	中西医结合治疗脑卒中后睡眠障碍临床观察
Journal Article	傅娜	2021	心理护理对老年脑梗死伴抑郁症患者的效果观察
Journal Article	傅启伟; 周宇; 顾汇	2020	5-羟色胺再摄取抑制剂合并甘麦大枣汤治疗脑卒中后抑郁症的效果分析
Journal Article	傅文康; 郑焕驰; 王俊华	2022	焦氏头针胃区针刺配合橘皮竹茹汤治疗脑卒中后顽固性呃逆的疗效观察
Journal Article	傅文康; 郑焕驰; 王俊华	2022	焦氏头针胃区针刺配合橘皮竹茹汤治疗脑卒中后顽固性呃逆的疗效观察
Journal Article	富祯祯; 夏旸; 彭康	2012	乌龙丹对慢性脑缺血大鼠松果体钟基因表达的影响
Journal Article	富祯祯; 夏旸; 彭康	2012	乌龙丹对慢性脑缺血大鼠松果体钟基因表达的影响
Journal Article	甘红霞; 吴英	2016	连续护理干预对老年脑卒中患者负性情绪及睡眠障碍的影响
Journal Article	甘红霞; 吴英	2016	连续护理干预对老年脑卒中患者负性情绪及睡眠障碍的影响
Journal Article	甘淑娟	2020	早期社区康复干预高龄脑卒中后患者认知障碍和睡眠障碍的临床疗效评价
Journal Article	甘淑娟	2020	早期社区康复干预高龄脑卒中后患者认知障碍和睡眠障碍的临床疗效评价
Journal Article	高飞; 潘全慧; 徐建珍	2024	耳穴贴压联合开天门治疗脑卒中伴失眠患者的临床观察
Journal Article	高芬芬	2020	家庭延续性护理干预对脑卒中出院患者生活及睡眠质量的影响
Journal Article	高风丽	2023	耳穴贴压联合五音疗法治疗中风后失眠的临床疗效观察
Journal Article	高广忠; 马小平	2014	耳穴埋针治疗中风后睡眠觉醒综合征98例临床观察
Journal Article	高广忠; 马小平	2014	耳穴埋针治疗中风后睡眠觉醒综合征98例临床观察
Journal Article	高红英	2020	人性化护理对脑梗死合并糖尿病患者的影响观察
Journal Article	高红英	2020	人性化护理对脑梗死合并糖尿病患者的影响观察
Journal Article	高惠艳	2016	辨证施护对缺血性中风后失眠的疗效观察
Journal Article	高惠艳	2016	辨证施护对缺血性中风后失眠的疗效观察
Journal Article	高嘉营	2020	眼针联合康复训练治疗脑卒中合并吞咽障碍的临床疗效观察
Journal Article	高嘉营	2020	眼针联合康复训练治疗脑卒中合并吞咽障碍的临床疗效观察
Journal Article	高京华; 张亚侠; 赵素萍	2006	心理护理对老年人脑卒中后抑郁影响的临床研究
Journal Article	高京华; 张亚侠; 赵素萍	2006	心理护理对老年人脑卒中后抑郁影响的临床研究
Journal Article	高磊; 郭芳辰; 陈雅今; 谭波; 李文涛	2024	基于CiteSpace分析近七年北大核心护理期刊中医护理随机对照试验研究热点及发展趋势
Journal Article	高莉	2021	观察延续性护理在治疗脑卒中睡眠障碍中的效果
Journal Article	高亮	2023	康复疗法结合音乐运动疗法促脑卒中患者康复的效果分析
Journal Article	高琳	2022	分析综合感知行为干预应用于高血压脑出血后昏迷患者的效果及对睡眠质量的影响
Journal Article	高琪	2021	氢溴酸西酞普兰片治疗脑卒中后焦虑抑郁伴失眠患者的临床效果及安全性分析
Journal Article	高琪	2021	氢溴酸西酞普兰片治疗脑卒中后焦虑抑郁伴失眠患者的临床效果及安全性分析
Journal Article	高善玉	2021	艾司唑仑联合草酸艾司西酞普兰治疗卒中后抑郁伴睡眠障碍的临床效果评估
Journal Article	高善玉	2021	艾司唑仑联合草酸艾司西酞普兰治疗卒中后抑郁伴睡眠障碍的临床效果评估
Journal Article	高圣海; 冉春风; 朱玉霞; 陶思攸; 李泉	2014	强制性使用运动疗法联合针灸治疗脑卒中偏瘫患者上肢运动功能障碍疗效观察
Journal Article	高圣海; 冉春风; 朱玉霞; 陶思攸; 李泉	2014	强制性使用运动疗法联合针灸治疗脑卒中偏瘫患者上肢运动功能障碍疗效观察
Journal Article	高石娟; 刘真亚; 孙娜; 孟淑辉; 宋贾宝; 张桂芳	2023	基于引火归元的穴位贴敷联合针灸治疗卒中后阴虚火旺型不寐的效果观察
Journal Article	高思山; 韩培海; 李成君; 丁宁; 高利	2017	脑卒中简化中医辨证分型诊疗策略研究与临床应用
Journal Article	高素琴; 程英琳; 孙佩辉; 赵青	2011	吡拉西坦注射液联合甘露醇治疗脑出血脑水肿的临床研究
Journal Article	高素琴; 程英琳; 孙佩辉; 赵青	2011	吡拉西坦注射液联合甘露醇治疗脑出血脑水肿的临床研究
Journal Article	高婷叶; 张金	2018	认知行为治疗联合舍曲林治疗脑卒中后抑郁伴失眠的效果分析
Journal Article	高婷叶; 张金	2018	认知行为治疗联合舍曲林治疗脑卒中后抑郁伴失眠的效果分析
Journal Article	高湘金; 徐凯; 单文萍; 武玉姣; 王增武; 王春平	2021	山东省滨州市成年居民脑卒中患病现状及其危险因素分析
Journal Article	高湘金; 徐凯; 单文萍; 武玉姣; 王增武; 王春平	2021	山东省滨州市成年居民脑卒中患病现状及其危险因素分析
Journal Article	高潇; 张浩; 柴剑波; 赵玉萍; 于明; 赵永厚	2016	愈癫汤治疗痰热型缺血性中风后不寐20例临床疗效观察
Journal Article	高潇; 张浩; 柴剑波; 赵玉萍; 于明; 赵永厚	2016	愈癫汤治疗痰热型缺血性中风后不寐20例临床疗效观察
Journal Article	高晓刚; 李毅; 席刚; 侯东哲; 孙岩伟; 崔悦; 刘刚; 左芝治	2013	持续气道正压通气治疗缺血性脑卒中合并阻塞性睡眠呼吸暂停低通气综合征的疗效评估
Journal Article	高晓刚; 李毅; 席刚; 侯东哲; 孙岩伟; 崔悦; 刘刚; 左芝治	2013	持续气道正压通气治疗缺血性脑卒中合并阻塞性睡眠呼吸暂停低通气综合征的疗效评估
Journal Article	高欣	2023	老年脑卒中患者社区康复护理的探讨
Journal Article	高欣	2023	老年脑卒中患者社区康复护理的探讨
Journal Article	高秀叶	2015	社区护理干预在脑卒中高血压患者中的应用
Journal Article	高雪芬; 蔡碧绸	2020	康复护理在高血压脑出血患者的应用效果观察
Journal Article	高雪芬; 蔡碧绸	2020	康复护理在高血压脑出血患者的应用效果观察
Journal Article	高岩; 赵亚明; 付晓华; 常金玲	2018	放松训练联合帕罗西汀用于脑卒中后焦虑抑郁合并失眠患者的疗效
Journal Article	高岩; 赵亚明; 付晓华; 常金玲	2018	放松训练联合帕罗西汀用于脑卒中后焦虑抑郁合并失眠患者的疗效
Journal Article	高雁鸿; 何冰; 孙华	2024	疏肝安神针刺疗法对卒中后睡眠障碍和神经免疫学指标的影响
Journal Article	高雁鸿; 何冰; 孙华	2024	疏肝安神针刺疗法对卒中后睡眠障碍和神经免疫学指标的影响
Journal Article	高阳阳; 李骥腾; 刘慧斌	2019	氟哌噻吨美利曲辛片与高压氧治疗脑卒中后睡眠障碍的临床效果观察
Journal Article	高毅东; 黄俊山; 尹鹭峰; 梁琛; 林维志; 黄碧霞; 易泳鑫; 陈翔; 陈梨花; 刘云珠	2021	昼夜分治法治疗中风后失眠的随机对照研究
Journal Article	高毅东; 黄俊山; 尹鹭峰; 梁琛; 林维志; 黄碧霞; 易泳鑫; 陈翔; 陈梨花; 刘云珠	2021	昼夜分治法治疗中风后失眠的随机对照研究
Journal Article	高永俊; 杨文明; 杜文贤	2021	情绪弹性训练对脑梗死患者心理健康的影响
Journal Article	高章代; 戚莉君; 薛林霞; 吴彬; 刘强	2019	口服盐酸曲唑酮辅助治疗脑卒中后抑郁的疗效研究
Journal Article	高振忠; 宋立公	2010	柴胡龙牡胶囊治疗急性中风后失眠
Journal Article	高震; 曹利民; 叶维霞	2008	豁痰解毒安神汤治疗脑卒中后睡眠障碍38例观察
Journal Article	高震; 曹利民; 叶维霞	2008	豁痰解毒安神汤治疗脑卒中后睡眠障碍38例观察
Journal Article	高政园; 王东升; 高孜爽	2023	调神潜阳"针法联合经皮耳迷走神经刺激治疗缺血性卒中后失眠的临床疗效及对患者神经递质的调节作用"
Journal Article	高仲录; 索江海; 郑万利	2018	乌灵胶囊联合圣约翰草提取物片治疗脑梗死后抑郁的临床研究
Journal Article	高仲录; 索江海; 郑万利	2018	乌灵胶囊联合圣约翰草提取物片治疗脑梗死后抑郁的临床研究
Journal Article	葛芳; 曾友华; 黄丽晴; 毛美琴	2016	温经散寒洗剂浴足联合心理疗法治疗脑卒中后睡眠障碍临床观察
Journal Article	葛芳; 曾友华; 黄丽晴; 毛美琴	2016	温经散寒洗剂浴足联合心理疗法治疗脑卒中后睡眠障碍临床观察
Journal Article	葛海娇	2010	脑卒中患者睡眠障碍的原因分析及护理对策
Journal Article	葛海娇	2010	脑卒中患者睡眠障碍的原因分析及护理对策
Journal Article	葛锡泳; 胡一河	2011	苏州市居民脑卒中流行现状及危险因素分析
Journal Article	葛锡泳; 胡一河	2011	苏州市居民脑卒中流行现状及危险因素分析
Journal Article	葛兴华	2022	综合护理干预对神经外科高血压脑出血手术患者的护理效果
Journal Article	葛云霞; 陶玉华	2015	中药熏洗配合耳穴埋籽干预脑梗死后失眠50例效果观察
Journal Article	葛云霞; 陶玉华	2015	中药熏洗配合耳穴埋籽干预脑梗死后失眠50例效果观察
Journal Article	耿冲; 闫婷婷	2019	正念减压疗法联合早期康复训练干预对脑卒中患者疲乏及睡眠障碍的影响
Journal Article	耿荔蓉	2015	脑梗死合并阻塞性睡眠呼吸暂停综合征患者血栓形成相关因素分析
Journal Article	耿荔蓉	2015	脑梗死合并阻塞性睡眠呼吸暂停综合征患者血栓形成相关因素分析
Journal Article	龚海燕; 朱振杰	2013	超声扫描治疗仪对脑卒中睡眠障碍患者的疗效观察
Journal Article	龚海燕; 朱振杰	2013	超声扫描治疗仪对脑卒中睡眠障碍患者的疗效观察
Journal Article	龚燕梅; 沈祥波	2016	阻塞性睡眠呼吸暂停低通气综合征患者血清PCSK9及LDL-C水平变化及其对脑梗死的预测作用
Journal Article	龚燕梅; 沈祥波	2016	阻塞性睡眠呼吸暂停低通气综合征患者血清PCSK9及LDL-C水平变化及其对脑梗死的预测作用
Journal Article	龚阳陵; 万裕萍; 龚墩	2017	清宁片联合针刺十三鬼穴治疗中风后失眠疗效观察
Journal Article	龚阳陵; 万裕萍; 龚墩	2017	清宁片联合针刺十三鬼穴治疗中风后失眠疗效观察
Journal Article	龚雨碟; 杨智; 陈志; 许多; 邱康雨; 江灿军	2022	中药热敷联合功能性电刺激治疗脑卒中后肩痛患者的临床疗效及对睡眠质量的影响
Journal Article	缑燕华; 杨卓欣	2014	调任通督针法治疗脑卒中后失眠症60例的临床观察
Journal Article	缑燕华; 杨卓欣	2015	调任通督法治疗中风后失眠症临床观察
Journal Article	缑燕华; 杨卓欣	2015	调任通督法治疗中风后失眠症临床观察
Journal Article	苟文亮	2020	柴胡加龙骨牡蛎汤治疗脑卒中后抑郁临床观察
Journal Article	古莉莉; 张仪娜	2022	探讨临终关怀对老年脑梗死偏瘫患者负性情绪及生活质量的影响
Journal Article	古艳湘; 刘健红	2021	中药足浴治疗肝郁气滞型脑梗死后失眠临床研究
Journal Article	古艳湘; 刘健红	2021	中药足浴治疗肝郁气滞型脑梗死后失眠临床研究
Journal Article	顾彬; 黄富表; 李泓钰; 宋鲁平	2022	经颅直流电刺激对卒中后失眠的疗效
Journal Article	顾彬; 黄富表; 李泓钰; 宋鲁平	2022	经颅直流电刺激对卒中后失眠的疗效
Journal Article	顾翠; 胡嘉云; 杨美丽; 冯磊; 张平; 师梦	2017	普瑞巴林联合加巴喷丁治疗脑梗死后中枢性疼痛的临床观察
Journal Article	顾杰; 江孙芳; 祝墡珠; 季建林; 赵耐青	2007	上海市社区60岁及以上人群睡眠状况调查及相关因素分析
Journal Article	顾杰; 江孙芳; 祝墡珠; 季建林; 赵耐青	2007	上海市社区60岁及以上人群睡眠状况调查及相关因素分析
Journal Article	顾朋颖; 胡世莲; 丁西平; 陈鹏; 靳松; 张哲弢; 李楠; 姚思杰	2021	老年人潜在不适当用药评估系统在老年住院患者中的临床应用价值
Journal Article	关晖	2021	分期康复护理对脑梗死患者肢体运动功能及生活质量的影响分析
Journal Article	关青	2024	基于中医理论下护理干预对高血压脑出血患者微创术后恢复及睡眠质量的影响
Journal Article	关玉华	2014	脑卒中后睡眠障碍的临床相关因素分析研究
Journal Article	关玉华	2014	脑卒中后睡眠障碍的临床相关因素分析研究
Journal Article	关运祥	2012	酸枣仁汤加减治疗脑卒中后失眠30例
Journal Article	关运祥	2012	酸枣仁汤加减治疗脑卒中后失眠30例
Journal Article	官俏兵; 张晓玲; 裘秀兰	2004	万拉法新对脑卒中后失眠及神经功能康复的影响
Journal Article	张. 官俏兵, 裘秀兰	2004	万拉法新对脑卒中后失眠及神经功能康复的影响
Journal Article	郭斌艳; 韩莉; 聂贝贝	2023	需要层次理论指导下的术后康复护理干预模式在急性缺血性脑卒中患者中的应用
Journal Article	郭琛琛; 鹿海峰; 庄贺; 李丽; 王从安; 丁懿	2022	五音调神"法治疗卒中后失眠的临床疗效及机制研究"
Journal Article	郭晨颖	2023	探讨心理护理促进老年脑卒中患者康复中的效果
Journal Article	郭春丽	2020	评价健康教育对急诊脑出血患者康复效果和睡眠质量的影响
Journal Article	郭春丽	2020	评价健康教育对急诊脑出血患者康复效果和睡眠质量的影响
Journal Article	郭迪; 张亚平	2023	基于子午流注理论探讨针刺配合耳穴压豆对缺血性脑卒中后失眠的影响
Journal Article	郭迪; 张亚平	2023	基于子午流注理论探讨针刺配合耳穴压豆对缺血性脑卒中后失眠的影响
Journal Article	郭冬丽; 周哲屹; 徐宏; 卢昌均	2020	葫芦夜交汤对脑卒中后抑郁病人神经心理的影响
Journal Article	郭冬丽; 周哲屹; 徐宏; 卢昌均	2020	葫芦夜交汤对脑卒中后抑郁病人神经心理的影响
Journal Article	郭菲	2023	五行音乐联合头部经络梳理在中风后不寐患者中的应用效果
Journal Article	郭凤英; 惠晓瑞	2023	系统化护理对脑梗死、高血压合并冠心病患者生活质量的影响分析
Journal Article	郭伏玲; 夏文广; 张阳普; 郑婵娟; 华强; 刘磊	2022	耳迷走神经刺激联合温针灸对卒中患者肢体痉挛及睡眠质量的影响
Journal Article	郭伏玲; 夏文广; 张阳普; 郑婵娟; 华强; 刘磊	2022	耳迷走神经刺激联合温针灸对卒中患者肢体痉挛及睡眠质量的影响
Journal Article	郭佳莹; 王俏芝; 夏彩金; 李可迪; 严玉英	2023	集束化护理在脑卒中后睡眠障碍中的应用效果
Journal Article	郭佳莹; 徐燕; 欧秀娟; 何敏玲	2015	新型家庭康复计划对中经络型中风病失眠患者睡眠质量及生存质量的影响
Journal Article	郭佳莹; 徐燕; 欧秀娟; 何敏玲	2015	新型家庭康复计划对中经络型中风病失眠患者睡眠质量及生存质量的影响
Journal Article	郭金颖	2013	血府逐瘀汤合腹针治疗中风后失眠30例
Journal Article	郭锦桥	2023	调神解郁针刺法联合小醒脑针刺法治疗脑卒中后焦虑抑郁共病临床研究
Journal Article	郭锦桥	2023	调神解郁针刺法联合小醒脑针刺法治疗脑卒中后焦虑抑郁共病临床研究
Journal Article	郭丽	2021	定时唤醒护理对日间嗜睡急性脑梗死患者神经功能预后的影响分析
Journal Article	郭丽清	2020	综合睡眠护理在脑梗死伴睡眠障碍患者中的应用效果研究
Journal Article	郭丽清	2020	综合睡眠护理在脑梗死伴睡眠障碍患者中的应用效果研究
Journal Article	郭琼英	2021	ERAS理念下多模式护理干预对脑出血患者术后的影响
Journal Article	郭声敏; 刘晓敏; 廖彬; 邱嘉	2004	音乐放松疗法对脑卒中失眠患者的影响
Journal Article	刘. 郭声敏, 廖彬,邱嘉	2004	音乐放松疗法对脑卒中失眠患者的影响
Journal Article	郭淑芝	2022	脑梗死合并睡眠障碍患者实施睡眠分级护理的应用效果及护理满意度分析
Journal Article	郭淑芝	2022	脑梗死合并睡眠障碍患者实施睡眠分级护理的应用效果及护理满意度分析
Journal Article	郭湘芳; 粟俊; 吕晶	2007	通塞消栓汤治疗脑梗死兼阻塞性睡眠呼吸暂停低通气综合征30例
Journal Article	郭湘芳; 粟俊; 吕晶	2007	通塞消栓汤治疗脑梗死兼阻塞性睡眠呼吸暂停低通气综合征30例
Journal Article	郭向飞; 赵雅宁; 李建民; 陈长香; 李淑杏	2016	阻塞性睡眠呼吸暂停低氧对脑缺血大鼠海马区神经细胞自噬的影响
Journal Article	郭向飞; 赵雅宁; 李建民; 陈长香; 李淑杏	2016	阻塞性睡眠呼吸暂停低通气综合征模式低氧对脑缺血再灌注大鼠学习记忆的影响
Journal Article	郭向飞; 赵雅宁; 李建民; 陈长香; 李淑杏	2016	阻塞性睡眠呼吸暂停低氧对脑缺血大鼠海马区神经细胞自噬的影响
Journal Article	郭旭东; 翟珍惜; 李延红; 闫莹莹	2022	养心安神汤联合耳穴揿针治疗脑卒中后失眠的临床观察
Journal Article	郭旭东; 翟珍惜; 李延红; 闫莹莹	2022	养心安神汤联合耳穴揿针治疗脑卒中后失眠的临床观察
Journal Article	郭亚利; 高继英; 石代乐; 高晓玲; 刘腾飞; 曹兵; 乔建新; 刘春江; 刘熙鹏	2021	高压氧治疗对脑出血睡眠障碍患者睡眠质量、认知功能的影响
Journal Article	郭亚利; 高继英; 石代乐; 高晓玲; 刘腾飞; 曹兵; 乔建新; 刘春江; 刘熙鹏	2021	高压氧治疗对脑出血睡眠障碍患者睡眠质量、认知功能的影响
Journal Article	郭闫葵; 高琛; 朱智羽; 朱锦如	2022	基于“五脏-心脑-神”轴理论治疗中风后失眠对匹兹堡睡眠质量指数、中医证候评分和日常生活能力的影响
Journal Article	郭闫葵; 高琛; 朱智羽; 朱锦如	2022	基于五脏-心脑-神"轴理论治疗中风后失眠对匹兹堡睡眠质量指数、中医证候评分和日常生活能力的影响"
Journal Article	郭闫葵; 张晓燕; 朱锦如; 朱智羽	2022	分期论治中风后失眠临床观察
Journal Article	郭闫葵; 张晓燕; 朱锦如; 朱智羽	2022	分期论治中风后失眠临床观察
Journal Article	郭彦芳; 郭文杰; 贺晓; 戴亚炜; 张利梅	2022	丁苯酞改善脑卒中后睡眠障碍患者临床症状效果分析
Journal Article	郭彦芳; 郭文杰; 贺晓; 王瑜龙; 戴亚炜; 谢琛; 张利梅	2022	盐酸曲唑酮联合丁苯酞治疗缺血性脑卒中后抑郁伴睡眠障碍的疗效
Journal Article	郭彦芳; 郭文杰; 贺晓; 王瑜龙; 戴亚炜; 谢琛; 张利梅	2022	盐酸曲唑酮联合丁苯酞治疗缺血性脑卒中后抑郁伴睡眠障碍的疗效
Journal Article	郭彦芳; 郭文杰; 贺晓; 谢琛; 张利梅	2022	盐酸曲唑酮联合丁苯酞治疗脑卒中后睡眠障碍对患者睡眠结构影响分析
Journal Article	郭耀光; 孙光伟; 胡纪可; 龙梅; 杨玲	2020	体针联合耳穴贴压对脑卒中后失眠的影响
Journal Article	郭耀光; 孙光伟; 胡纪可; 龙梅; 杨玲	2020	体针联合耳穴贴压对脑卒中后失眠的影响
Journal Article	郭银凤	2021	耳穴埋豆配合放松训练对中风后失眠的护理效果研究
Journal Article	郭宇宙; 于子浇; 刘红爱; 李少华	2017	养血清脑颗粒对脑卒中后睡眠障碍患者症状改善及血清5-HT、BDNF水平的影响
Journal Article	郭珍妮; 张晗; 傅钰丽; 王赞; 杨弋; 邓方	2023	以问题为基础的教学联合虚拟现实技术在卒中后睡眠障碍临床教学中的应用
Journal Article	郭珍妮; 张晗; 傅钰丽; 王赞; 杨弋; 邓方	2023	以问题为基础的教学联合虚拟现实技术在卒中后睡眠障碍临床教学中的应用
Journal Article	郭志娟; 叶秋桠; 冯丽娟; 于辉; 吕学海; 刘运平; 赵玉芹; 王立哲; 段海丽	2020	超早期康复护理对桥脑梗死患者心理、认知和生活质量的影响
Journal Article	国华; 戴志刚	2017	右佐匹克隆联合黛力新治疗脑梗死患者抑郁伴失眠的临床疗效
Journal Article	国华; 戴志刚	2017	右佐匹克隆联合黛力新治疗脑梗死患者抑郁伴失眠的临床疗效
Journal Article	韩海燕; 任寿安	2012	阻塞性睡眠呼吸暂停低通气综合征合并急性缺血性脑卒中患者持续正压通气治疗的临床观察
Journal Article	韩海燕; 任寿安	2012	阻塞性睡眠呼吸暂停低通气综合征合并急性缺血性脑卒中患者持续正压通气治疗的临床观察
Journal Article	韩慧茹; 杨海; 刘妍君	2020	卒中单元综合治疗对脑卒中后抑郁患者的疗效观察
Journal Article	韩慧茹; 杨海; 刘妍君	2020	卒中单元综合治疗对脑卒中后抑郁患者的疗效观察
Journal Article	韩莉	2022	高精度经颅直流电刺激联合盐酸氟西汀治疗脑卒中后抑郁伴睡眠障碍的效果
Journal Article	韩璐	2022	艾司西酞普兰联合右佐匹克隆治疗脑卒中后焦虑抑郁的疗效观察
Journal Article	韩璐璐; 王华妍; 孟利珠	2024	在青年脑卒中后抑郁患者中实施改善认知行为的心理护理干预的价值
Journal Article	韩平	2021	黛力新联合音乐疗法治疗脑卒中后抑郁的临床疗效及不良反应分析
Journal Article	韩奇; 施聚峰; 马俊; 张燕飞; 吴俊; 郑旭宁	2021	认知行为疗法联合重复经颅磁刺激改善脑卒中患者睡眠及焦虑抑郁情绪
Journal Article	韩奇; 施聚峰; 马俊; 张燕飞; 吴俊; 郑旭宁	2021	认知行为疗法联合重复经颅磁刺激改善脑卒中患者睡眠及焦虑抑郁情绪
Journal Article	韩琦; 朱辉; 毛梦丹	2016	重复经颅磁刺激对脑卒中后抑郁患者抑郁情绪、睡眠障碍及日常生活活动能力的影响
Journal Article	韩文聪; 黄丽燕; 黎满香; 王春梅	2021	腕踝针联合开天门治疗脑卒中头痛患者的临床效果
Journal Article	韩旭; 谢鸿宇; 汤昕未; 吴毅	2024	脑卒中后睡眠障碍的发病机制及康复治疗
Journal Article	韩旭; 谢鸿宇; 汤昕未; 吴毅	2024	脑卒中后睡眠障碍的发病机制及康复治疗
Journal Article	韩艳茹; 任伟华; 刘振洲; 刘彩莉; 贾奎	2023	舒肝颗粒联合盐酸舍曲林片治疗脑卒中后抑郁症的疗效观察
Journal Article	韩燕	2018	脑梗死患者睡眠障碍的护理干预效果研究
Journal Article	韩燕	2018	脑梗死患者睡眠障碍的护理干预效果研究
Journal Article	韩永强; 顾莉君; 刘锦	2011	天王补心丸治疗脑卒中后失眠症60例疗效观察
Journal Article	韩永强; 顾莉君; 刘锦	2011	天王补心丸治疗脑卒中后失眠症60例疗效观察
Journal Article	韩玉晶	2021	柴胡加龙骨牡蛎汤治疗脑卒中后抑郁的应用探析
Journal Article	韩志敏	2017	针灸联合康复技术治疗中风后面瘫临床效果
Journal Article	韩志敏	2017	针灸联合康复技术治疗中风后面瘫临床效果
Journal Article	郝建波; 周焕娇; 王云翠	2016	“标本配穴”温针灸联合头背部推拿治疗脑梗死后失眠的疗效观察
Journal Article	郝建波; 周焕娇; 王云翠	2016	“标本配穴”温针灸联合头背部推拿治疗脑梗死后失眠的疗效观察
Journal Article	郝建雯; 赵华婧; 韩玫	2023	中药联合西药治疗卒中后睡眠障碍的临床疗效分析
Journal Article	郝建雯; 赵华婧; 韩玫	2024	腹针疗法联合右佐匹克隆治疗脑卒中后睡眠障碍患者的临床研究
Journal Article	郝建雯; 赵华婧; 韩玫; 高晓杰; 赵辉	2024	中药结合腹针治疗老年卒中后睡眠障碍临床观察
Journal Article	郝建雯; 赵华婧; 韩玫; 高晓杰; 赵辉	2024	中药结合腹针治疗老年卒中后睡眠障碍临床观察
Journal Article	郝文文	2016	中药沐足对脑梗死后遗失眠的护理效果
Journal Article	郝文文	2016	中药沐足对脑梗死后遗失眠的护理效果
Journal Article	郝雅丽	2023	基于5个维度组合护理干预对PSD患者的效果研究
Journal Article	何爱萍; 张珊珊	2015	护理干预对脑卒中患者睡眠质量的影响
Journal Article	何爱萍; 张珊珊	2015	护理干预对脑卒中患者睡眠质量的影响
Journal Article	何春林	2022	参芎葡萄糖注射液辅助治疗急性脑梗死的效果及对患者神经功能和睡眠质量的影响
Journal Article	何春林	2022	参芎葡萄糖注射液辅助治疗急性脑梗死的效果及对患者神经功能和睡眠质量的影响
Journal Article	何丹丹; 钟雯; 朱旗霞; 陈雪莲	2018	子午流注循经按摩改善脑卒中后失眠的疗效观察
Journal Article	何方红; 陈丽萍; 古智文; 邱敏; 梁国强	2023	右佐匹克隆联合正念认知疗法对脑卒中后失眠患者的疗效及HPA轴功能影响
Journal Article	何凤麟; 徐莉娅; 程平荣; 刘嘉佳	2020	平调阴阳针刺法治疗脑卒中后失眠的临床观察
Journal Article	何婧柳; 李培真; 徐晓萌	2022	通任调督针法联合低频重复经颅磁刺激治疗中风后睡眠障碍患者的近期随访研究
Journal Article	何俊; 黄亮; 朱金妹; 钱雪; 言丽香; 焦素芹; 张丽霞; 王彤	2018	定穴熏蒸联合下颏抗阻力训练对脑卒中后阻塞性睡眠呼吸暂停患者口咽部形态及功能的影响研究
Journal Article	何俊; 卢同波; 朱金妹; 钱雪; 焦素芹; 言丽香; 丁渝权; 张丽霞; 王彤	2018	口肌生物反馈系统训练对缺血性脑卒中后阻塞性睡眠呼吸暂停患者认知功能障碍康复的影响
Journal Article	何敏; 刘志强; 刘艳龙; 朱晓钢	2018	养血清脑颗粒联合右佐匹克隆片治疗卒中后睡眠障碍的疗效
Journal Article	何敏; 刘志强; 刘艳龙; 朱晓钢	2018	养血清脑颗粒联合右佐匹克隆片治疗卒中后睡眠障碍的疗效
Journal Article	何素玲; 方晓燕; 阮兢	2020	复式补泻针刺法结合靳三针治疗卒中后睡眠障碍的疗效及对PSQI和NIHSS评分影响
Journal Article	何素玲; 方晓燕; 阮兢	2020	复式补泻针刺法结合靳三针治疗卒中后睡眠障碍的疗效及对PSQI和NIHSS评分影响
Journal Article	何晓红; 杜晓伟	2024	人性化护理对脑梗死合并糖尿病患者睡眠质量及心理状态的影响分析
Journal Article	何燕	2022	百乐眠胶囊联合双抗疗法治疗进展性脑梗死伴睡眠障碍患者的临床观察
Journal Article	何燕	2022	百乐眠胶囊联合双抗疗法治疗进展性脑梗死伴睡眠障碍患者的临床观察
Journal Article	何叶亭; 赵颖逾; 齐佳悦	2023	心理康复护理干预在老年脑卒中后抑郁症的临床应用效果分析
Journal Article	何予工; 李鹏	2015	重复经颅磁刺激对脑卒中后抑郁患者抑郁情绪、睡眠障碍及日常生活活动能力的影响
Journal Article	何玉清; 魏立平; 李文波; 张耀慧; 庞红立; 严澎	2017	醒脑静注射液联合阿托伐他汀钙胶囊治疗急性脑出血的临床研究
Journal Article	何玉卓; 郭学军; 林晓燕	2021	普罗布考治疗高同型半胱氨酸血症合并脑梗死患者的临床疗效及安全性观察
Journal Article	何重燕; 张微微; 李宁宁; 史优波; 戴方瑜	2019	认知行为干预在缺血性脑卒中恢复期患者中的应用效果观察
Journal Article	贺果扬; 刘庆芳; 王志华; 李春芳; 万齐根; 欧阳伟	2024	阿戈美拉汀对老年急性脑梗死伴焦虑抑郁障碍患者疗效的影响
Journal Article	贺景宏	2018	养阴活血方加减治疗急性缺血性中风的临床效果
Journal Article	贺婧; 韦俊杰	2017	优质护理在缺血性脑卒中患者睡眠障碍的改善效果
Journal Article	贺乐乐; 秦永明	2022	观察醒脑静联合盐酸纳洛酮治疗脑出血后昏迷的效果及对患者睡眠质量的影响
Journal Article	贺斯嘉; 李玉; 谭练仪; 时文华; 张俊婵; 范阿飞	2021	卒中后疲劳发生特征及影响因素分析
Journal Article	贺斯嘉; 李玉; 谭练仪; 时文华; 张俊婵; 范阿飞	2021	卒中后疲劳发生特征及影响因素分析
Journal Article	贺艳琴	2020	以结局为导向的优质护理在缺血性脑卒中睡眠障碍患者中的干预临床疗效分析
Journal Article	贺艳琴	2020	以结局为导向的优质护理在缺血性脑卒中睡眠障碍患者中的干预临床疗效分析
Journal Article	洪金凤	2017	护理干预对老年脑卒中患者睡眠质量的影响作用研究
Journal Article	洪金凤	2017	护理干预对老年脑卒中患者睡眠质量的影响作用研究
Journal Article	洪秋阳; 邓越; 毛雪文; 姚金; 杨怡; 李焕芹	2024	火针联合耳尖放血治疗脑卒中后亚急性失眠的临床研究
Journal Article	洪秋阳; 邓越; 毛雪文; 姚金; 杨怡; 李焕芹	2024	火针联合耳尖放血治疗脑卒中后亚急性失眠的临床研究
Journal Article	洪秀瑜; 许德敬	2016	热敏灸结合奥氮平治疗卒中后睡眠障碍50例的效果观察
Journal Article	洪秀瑜; 许德敬	2016	热敏灸结合奥氮平治疗卒中后睡眠障碍50例的效果观察
Journal Article	洪秀瑜; 张卫	2015	卒中后睡眠障碍应用畅气通络针法治疗的效果观察
Journal Article	洪秀瑜; 张卫	2015	卒中后睡眠障碍应用畅气通络针法治疗的效果观察
Journal Article	侯爱玲; 陈婷; 李艳	2017	暗示疗法用于改善卒中后抑郁患者睡眠质量的效应分析
Journal Article	侯爱玲; 陈婷; 李艳	2017	暗示疗法用于改善卒中后抑郁患者睡眠质量的效应分析
Journal Article	侯春艳; 陈振平	2020	舒肝解郁胶囊联合右佐匹克隆治疗卒中后睡眠障碍的临床研究
Journal Article	侯丹丹; 席红	2018	分级护理在脑梗死合并睡眠状态异常患者中的应用观察
Journal Article	侯丹丹; 席红	2018	分级护理在脑梗死合并睡眠状态异常患者中的应用观察
Journal Article	侯慧卿; 王新玲; 杨凯悦; 孙素娟	2020	理性情绪疗法结合情志护理对脑卒中患者焦虑情绪疗效观察
Journal Article	侯建金; 王建华; 周绍福	2017	早期行气管切开在颅脑外伤合并脑出血患者中的应用可行性
Journal Article	侯建金; 王建华; 周绍福	2017	早期行气管切开在颅脑外伤合并脑出血患者中的 应用可行性
Journal Article	侯静; 胡利娟; 谢琰	2017	耳穴压豆对脑卒中患者生存质量及睡眠质量的影响
Journal Article	侯静; 胡利娟; 谢琰	2017	耳穴压豆对脑卒中患者生存质量及睡眠质量的影响
Journal Article	侯谦	2018	药物结合心理疗法在脑卒中后睡眠障碍患者中的应用效果研究
Journal Article	侯谦	2018	药物结合心理疗法在脑卒中后睡眠障碍患者中的应用效果研究
Journal Article	侯志涛; 孙忠人; 孙申田	2018	经颅重复针刺激疗法对卒中后失眠患者血清食欲素A水平的影响
Journal Article	侯志涛; 孙忠人; 孙申田	2018	经颅重复针刺激疗法对卒中后失眠患者血清食欲素A水平的影响
Journal Article	呼延静; 田申; 雷正权; 郭成莲	2019	小脑顶核电刺激结合针刺治疗卒中后失眠疗效观察
Journal Article	呼延静; 田申; 雷正权; 郭成莲	2019	小脑顶核电刺激结合针刺治疗卒中后失眠疗效观察
Journal Article	呼延静; 王豆; 冯卫星; 刘燕妮	2018	海坤失眠治疗仪配合心理疏导治疗卒中后失眠疗效观察
Journal Article	呼延静; 王豆; 冯卫星; 刘燕妮	2018	海坤失眠治疗仪配合心理疏导治疗卒中后失眠疗效观察
Journal Article	胡彪; 刘玲丽; 查震球; 王元根; 赵培甫; 高静; 刘志荣	2022	安徽省2020年14个县（区）成年居民常见慢性病患病现状及其影响因素分析
Journal Article	胡彪; 刘玲丽; 查震球; 王元根; 赵培甫; 高静; 刘志荣	2022	安徽省2020年14个县(区)成年居民常见慢性病患病现状及其影响因素分析
Journal Article	胡代英; 彭燕; 彭小静	2014	病房环境对无症状性脑梗死病人康复的影响
Journal Article	胡代英; 彭燕; 彭小静	2014	病房环境对无症状性脑梗死病人康复的影响
Journal Article	胡丹; 凌志香; 盛蕾	2018	加味柴胡疏肝散联合西药对卒中后抑郁患者睡眠影响的临床研究——附32例临床资料
Journal Article	胡丹; 凌志香; 盛蕾	2018	加味柴胡疏肝散联合西药对卒中后抑郁患者睡眠影响的临床研究——附32例临床资料
Journal Article	胡芳	2011	丹红注射液临床应用及安全性研究进展
Journal Article	胡红霞	2022	优化溶栓护理流程对急性脑梗死患者神经功能缺损及睡眠质量的影响
Journal Article	胡惠娟; 伏晓虎	2021	中风偏瘫利用中医针灸结合康复治疗的临床效果观察
Journal Article	胡金莲; 于海峰	2022	益肾化瘀通络汤对脑梗死后血管性痴呆患者行为认知功能、情绪状态及睡眠质量的影响
Journal Article	胡静	2014	奥氮平联合前列地尔注射液治疗伴发精神障碍急性脑梗死患者临床疗效和安全性
Journal Article	胡静	2014	奥氮平联合前列地尔注射液治疗伴发精神障碍急性脑梗死患者临床疗效和安全性
Journal Article	胡丽媛	2024	耳穴埋豆配合按摩在脑卒中后便秘护理中的应用及对睡眠质量的影响
Journal Article	胡丽媛	2024	耳穴埋豆配合按摩在脑卒中后便秘护理中的应用及对睡眠质量的影响
Journal Article	胡玲莉; 张艳清	2021	运动引导想象训练应用于脑卒中后睡眠障碍患者的效果及对血清神经递质与BDNF水平的影响
Journal Article	胡玲莉; 张艳清	2021	运动引导想象训练应用于脑卒中后睡眠障碍患者的效果及对血清神经递质与BDNF水平的影响
Journal Article	胡娜; 周莉; 陈捷文; 陈思思; 杨依琴; 曾科学	2021	杵针疗法结合音乐放松训练在中风后抑郁患者中的应用
Journal Article	胡荣; 沈洁	2009	他汀类药物相关性肌病研究进展
Journal Article	胡绍译	2018	瑞舒伐他汀钙片联合疏血通注射液治疗老年急性脑梗死的临床疗效
Journal Article	胡胜根	2022	柴胡加龙骨牡蛎汤联合氟哌噻吨美利曲辛治疗脑卒中后抑郁症的效果研究
Journal Article	胡世荣; 范媛媛; 王雪送	2017	中医睡眠护理对中风后抑郁患者的临床效果
Journal Article	胡世荣; 刘燕娜; 王雪送; 范媛媛	2017	耳穴压豆联合穴位贴敷与两项技术独立应用对中风后失眠的效果
Journal Article	胡世荣; 刘燕娜; 王雪送; 范媛媛	2017	耳穴压豆联合穴位贴敷与两项技术独立应用对中风后失眠的效果
Journal Article	胡婷	2016	高血压脑出血小骨窗开颅血肿清除术的围手术期护理干预分析
Journal Article	胡婷	2016	高血压脑出血小骨窗开颅血肿清除术的围手术期护理干预分析
Journal Article	胡婷婷; 李佳馨; 俞静; 吴义云	2024	改良急诊护理流程对优化脑梗死患者抢救效果及睡眠障碍分析
Journal Article	胡伟	2022	丁苯酞氯化钠注射液在急性脑梗死患者治疗中的效果及对睡眠质量的影响评价
Journal Article	胡晓丽; 李佳慧	2024	针刺联合重复经颅磁刺激治疗轻中度卒中后抑郁：随机对照试验
Journal Article	胡晓丽; 李佳慧	2024	针刺联合重复经颅磁刺激治疗轻中度卒中后抑郁:随机对照试验
Journal Article	胡秀梅	2009	脑卒中患者睡眠障碍行为干预50例效果观察
Journal Article	胡秀梅	2009	脑卒中患者睡眠障碍行为干预50例效果观察
Journal Article	胡秀琴	2011	护理干预脑卒中患者睡眠障碍的效果观察
Journal Article	胡秀琴	2011	护理干预脑卒中患者睡眠障碍的效果观察
Journal Article	胡燕芳	2019	老年脑卒中患者中护理干预改善睡眠的效果
Journal Article	胡嬿	2019	音乐放松疗法联合认知干预在脑卒中后睡眠障碍患者中的应用
Journal Article	胡嬿	2019	音乐放松疗法联合认知干预在脑卒中后睡眠障碍患者中的应用
Journal Article	胡幺贵	2020	神经内科脑动脉造影围手术期精致护理的应用研究
Journal Article	胡依依; 张仙飞	2023	重复经颅磁刺激仪联合吴茱萸穴位敷贴对脑卒中后失眠患者血清单胺类神经递质的影响
Journal Article	胡月	2022	耳穴压豆疗法对中风后失眠患者的护理实施效果分析
Journal Article	胡悦颖	2023	耳穴压豆结合涌泉穴贴敷在脑卒中后失眠患者中的应用效果分析
Journal Article	胡悦颖	2023	耳穴压豆结合涌泉穴贴敷在脑卒中后失眠患者中的应用效果分析
Journal Article	胡桢; 倪光夏	2016	针灸治疗中风后睡眠障碍的概况
Journal Article	胡桢; 倪光夏	2016	针灸治疗中风后睡眠障碍的概况
Journal Article	华美香; 陈伟星; 陈尚茹; 廖晃怡; 陈春燕; 赵聪; 玲罗燕	2016	高压氧治疗脑卒中后失眠的临床效果分析
Journal Article	华美香; 陈伟星; 陈尚茹; 廖晃怡; 陈春燕; 赵聪; 玲罗燕	2016	高压氧治疗脑卒中后失眠的临床效果分析
Journal Article	华强; 夏文广; 郭伏玲; 李思成; 徐婷	2020	重复经颅磁刺激联合右佐匹克隆片治疗脑梗死后睡眠障碍的临床研究
Journal Article	华强; 夏文广; 郭伏玲; 李思成; 徐婷	2020	重复经颅磁刺激联合右佐匹克隆片治疗脑梗死后睡眠障碍的临床研究
Journal Article	华荣; 孙景波; 齐绒芳; 符文彬; 何莉娜; 张彦红	2006	清脑通络方治疗短暂性脑缺血发作(肝热血瘀型)163例疗效观察
Journal Article	华荣; 孙景波; 齐绒芳; 符文彬; 何莉娜; 张彦红	2006	清脑通络方治疗短暂性脑缺血发作(肝热血瘀型)163例疗效观察
Journal Article	环林林; 王乐红; 顾玉华; 周扣香; 孟凡嫣; 赵晨	2022	赋能教育模式下的皮内针疗法对卒中后吞咽障碍的干预效果
Journal Article	环林林; 王乐红; 顾玉华; 周扣香; 孟凡嫣; 赵晨	2022	赋能教育模式下的皮内针疗法对卒中后吞咽障碍的干预效果
Journal Article	郇学磊; 谢阳	2021	运动性引导想象训练联合双抗疗法对脑梗死后睡眠障碍患者睡眠质量、心理状态及神经功能的影响
Journal Article	宦红美; 陈其珍; 何俊; 焦素芹; 张丽霞; 胡翠琴	2018	精准护理干预在老年脑卒中后阻塞性睡眠呼吸暂停并吞咽障碍患者中的应用效果
Journal Article	黄爱苹	2016	度洛西汀配合右佐匹克隆治疗老年性脑卒中后抑郁的效果评价
Journal Article	黄彩颜; 徐蕊; 柯金河	2009	时间护理对高血压伴腔隙性脑梗死患者疗效的影响
Journal Article	黄超异; 樊丽娜; 王子凤	2021	居家护理平台指导联合康复训练对脑梗死后假性延髓麻痹患者的影响
Journal Article	黄成丽; 吴赞芳	2016	对行手术治疗的脑梗死患者实施优质护理的效果研究
Journal Article	黄成丽; 吴赞芳	2016	对行手术治疗的脑梗死患者实施优质护理的效果研究
Journal Article	黄春兰	2019	针对性护理改善脑卒中患者睡眠障碍的效果观察
Journal Article	黄春兰	2019	针对性护理改善脑卒中患者睡眠障碍的效果观察
Journal Article	黄春兰; 陆伟	2021	小剂量帕罗西汀联合梦醒汤治疗缺血性脑卒中后创伤后应激障碍患者的临床效果观察
Journal Article	黄春兰; 陆伟	2021	小剂量帕罗西汀联合梦醒汤治疗缺血性脑卒中后创伤后应激障碍患者的临床效果观察
Journal Article	黄春梅; 麦晓洇; 陈韵龙; 周泽霖; 潘杰; 苏利梅; 秦敏	2024	岭南头皮针治疗卒中后痰热扰心型失眠的疗效观察
Journal Article	黄春梅; 麦晓洇; 陈韵龙; 周泽霖; 潘杰; 苏利梅; 秦敏	2024	岭南头皮针治疗卒中后痰热扰心型失眠的疗效观察
Journal Article	黄丹霞	2022	观察重复经颅磁刺激对缺血性脑卒中失眠患者的临床疗效
Journal Article	黄芳; 郑婷姗; 郑爱华	2023	睡眠护理管理对脑梗死患者病情康复及心理状态的影响分析
Journal Article	黄芳; 郑婷姗; 郑爱华	2023	睡眠护理管理对脑梗死患者病情康复及心理状态的影响分析
Journal Article	黄桂榕; 吴加勇; 刘呈艳; 池彩霞	2024	脑肠同治"针刺疗法联合丹栀逍遥散治疗气郁化火型轻中度卒中后抑郁30例"
Journal Article	黄海峰; 秦波	2022	阿加曲班治疗脑梗死急性期的疗效及对睡眠质量的影响
Journal Article	黄海峰; 秦波	2022	阿加曲班治疗脑梗死急性期的疗效及对睡眠质量的影响
Journal Article	黄海霞; 李可臣	2019	辨证护理结合耳穴埋豆治疗中风恢复期心脾两虚型失眠临床观察
Journal Article	黄河清; 邓樟倩; 陆海明	2024	针灸配合康复训练疗法治疗中风后遗症的应用效果研究
Journal Article	黄宏; 涂书榜; 况丽娟	2021	丁苯酞序贯治疗对改善缺血性脑卒中睡眠障碍的临床观察
Journal Article	黄惠仪; 谢晓红; 梁少惠	2022	早期康复在老年脑梗死患者护理中的效果观察
Journal Article	黄坚红; 才鼎; 卞金玲; 腾秀英; 李陈渝; 李克东; 迟晓玲; 杜菊梅; 朱瑞增; 贺维亚; 姚宝农; 庄慧魁; 王保申; 高学敏; 孙媛媛; 段珊珊; 徐运	2022	脑心清片治疗缺血性脑卒中恢复期多中心随机双盲对照研究
Journal Article	黄坚红; 才鼎; 卞金玲; 腾秀英; 李陈渝; 李克东; 迟晓玲; 杜菊梅; 朱瑞增; 贺维亚; 姚宝农; 庄慧魁; 王保申; 高学敏; 孙媛媛; 段珊珊; 徐运	2022	脑心清片治疗缺血性脑卒中恢复期多中心随机双盲对照研究
Journal Article	黄俭; 朱向阳; 程小伟	2023	草酸艾司西酞普兰联合理情行为疗法治疗卒中后抑郁的可行性
Journal Article	黄建民; 王凯华	2011	针药合用治疗脑卒中后失眠30例
Journal Article	黄建民; 王凯华	2011	针药合用治疗脑卒中后失眠30例
Journal Article	黄洁玲; 刘益民; 钟承彪	2015	阿米替林与黛力新治疗154例脑卒中后抑郁症患者的临床疗效观察
Journal Article	黄金武	2015	奥拉西坦与吡拉西坦治疗卒中后认知功能障碍的效果比较
Journal Article	黄金武	2015	奥拉西坦与吡拉西坦治疗卒中后认知功能障碍的效果比较
Journal Article	黄开学; 杨芳; 张宗美; 徐立新; 徐贞杰; 郭强; 王义亮	2012	运动疗法联合中药薰蒸治疗脑卒中肩关节半脱位
Journal Article	黄乐乐; 周庆辉; 曹程兵; 方凡夫	2023	基于VOSviewer和CiteSpace腕踝针研究进展的可视化分析
Journal Article	黄乐乐; 周庆辉; 曹程兵; 方凡夫	2023	基于VOSviewer和CiteSpace腕踝针研究进展的可视化分析
Journal Article	黄丽芬; 梁奕轩; 黄泳梅	2022	开天门在脑梗死患者中的应用效果观察
Journal Article	黄丽芬; 梁奕轩; 黄泳梅	2022	开天门在脑梗死患者中的应用效果观察
Journal Article	黄丽红; 林荟	2022	康复护理联合音乐干预对脑卒中患者的效果及睡眠质量影响
Journal Article	黄丽红; 林荟	2022	康复护理联合音乐干预对脑卒中患者的效果及睡眠质量影响
Journal Article	黄丽晴; 葛芳	2014	中药足浴联合康复护理干预对中风后抑郁性失眠患者日常生活能力的临床观察
Journal Article	黄丽晴; 葛芳	2014	中药足浴联合康复护理干预对中风后抑郁性失眠患者日常生活能力的临床观察
Journal Article	黄丽晴; 葛芳	2019	优势病种中医护理方案在脑梗死患者恢复期的应用
Journal Article	黄丽晴; 葛芳	2019	优势病种中医护理方案在脑梗死患者恢复期的应用
Journal Article	黄丽珊; 黄金莲; 吴丽青	2023	分析基于赋能理论的强化康复护理联合心理护理对脑卒中偏瘫患者肢体运动功能及睡眠质量的影响
Journal Article	黄亮; 何俊; 章金蓉; 丁渝权; 言丽香; 王彤; 张丽霞	2018	电针联合口肌生物反馈系统训练治疗脑卒中后重度阻塞性睡眠呼吸暂停的临床疗效
Journal Article	黄烈弥; 张鼎; 李名飞; 孙瑞; 喻佳丽; 郭洪	2022	酸枣仁汤加减联合奥拉西坦胶囊治疗肝阴不足型老年卒中后认知障碍伴失眠的临床疗效及对患者神经功能的影响
Journal Article	黄琳; 王志军	2019	小脑顶核电刺激联合常规疗法治疗脑卒中后睡眠障碍的观察
Journal Article	黄琳竣; 胡鸿; 季一飞; 陈佳慧	2016	睡眠护理干预对脑卒中住院患者睡眠及生活质量的影响
Journal Article	黄璐; 何文卉; 何金燕	2023	基于时效性激励理念的心理护理在脑出血合并高血压患者中的应用效果
Journal Article	黄璐; 周萍萍	2024	脑梗死恢复期患者的整体护理效果及对睡眠质量、康复效果的影响
Journal Article	黄璐; 周萍萍	2024	脑梗死恢复期患者的整体护理效果及对睡眠质量、康复效果的影响
Journal Article	黄梅	2022	预见性护理联合早期运动康复训练对老年脑梗死患者深静脉血栓形成及运动功能的影响观察
Journal Article	黄梅; 高淑红	2012	针灸治疗对脑卒中后睡眠障碍患者的效果观察
Journal Article	黄梅; 高淑红	2012	针灸治疗对脑卒中后睡眠障碍患者的效果观察
Journal Article	黄妹勤; 赵玲; 莫春燕	2024	预见性护理对重症监护室脑出血患者睡眠质量的改善效果分析
Journal Article	黄年斌; 林莹莹; 夏红华	2013	加味四逆散治疗卒中后抑郁症30例临床观察
Journal Article	黄启勇; 覃瑞明; 文润嘉	2023	瑶医药枕对缺血性脑卒中患者的康复效果
Journal Article	黄俏丽	2017	探讨优质护理对老年脑卒中患者用药依从性的影响
Journal Article	黄俏丽	2017	探讨优质护理对老年脑卒中患者用药依从性的影响
Journal Article	黄琴	2019	对脑卒中后睡眠障碍患者进行针对性护理干预的效果观察
Journal Article	黄琴	2019	对脑卒中后睡眠障碍患者进行针对性护理干预的效果观察
Journal Article	黄清霞; 钟应虎	2018	中药药氧疗法治疗缺血性脑卒中后失眠临床观察
Journal Article	黄清霞; 钟应虎	2018	中药药氧疗法治疗缺血性脑卒中后失眠临床观察
Journal Article	黄晴晴; 万香莲; 余晶	2024	基于信息知识信念行为模式的健康教育对脑梗死后遗症期患者失眠状况及生活质量的影响研究
Journal Article	黄荣; 卜一多; 陈文武	2016	视频脑电图监测对卒中后癫痫的临床应用价值
Journal Article	黄荣; 卜一多; 陈文武	2016	视频脑电图监测对卒中后癫痫的临床应用价值
Journal Article	黄蓉; 武慧欣; 蔡乐; 宋莹; 杨瑶; 孙承欢; 崔文龙	2021	不同性别纳西族老年人心脑血管慢性病患病率及影响因素
Journal Article	黄蓉; 武慧欣; 蔡乐; 宋莹; 杨瑶; 孙承欢; 崔文龙	2021	不同性别纳西族老年人心脑血管慢性病患病率及影响因素
Journal Article	黄姗; 黄丽珍	2023	温通拨筋罐配合皮肤针循经叩刺对脑卒中后上肢痉挛患者睡眠质量及运动功能的影响
Journal Article	黄史乐; 魏莹; 张自茹	2014	电针“神五星组穴”联合西药治疗脑卒中后抑郁症临床随机对照研究
Journal Article	黄史乐; 魏莹; 张自茹	2014	电针“神五星组穴”联合西药治疗脑卒中后抑郁症临床随机对照研究
Journal Article	黄世芬	2014	低频电刺激对急性脑梗死后睡眠障碍的影响
Journal Article	黄水明; 黄思聪	2021	穴位埋针治疗脑卒中后失眠患者的效果分析
Journal Article	黄思媚	2024	探讨改良急诊护理流程对脑梗死患者抢救效果与睡眠障碍的影响
Journal Article	黄婷; 何秀英	2024	中医体质辨证干预对脑卒中患者睡眠障碍与生活质量的影响
Journal Article	黄伟; 滕海英; 毛媛媛	2018	疏肝解郁胶囊联合艾司唑仑治疗卒中后睡眠障碍的疗效观察
Journal Article	黄伟; 滕海英; 毛媛媛	2018	疏肝解郁胶囊联合艾司唑仑治疗卒中后睡眠障碍的疗效观察
Journal Article	黄伟莲; 何泳君	2012	量化护理干预对社区脑卒中患者康复治疗的影响
Journal Article	黄伟莲; 何泳君	2012	量化护理干预对社区脑卒中患者康复治疗的影响
Journal Article	黄伟柱; 冼土生; 罗志东; 庞家亮	2019	右佐匹克隆联合甜梦口服液治疗轻度脑卒中患者睡眠障碍的临床疗效
Journal Article	黄霞; 黄芬青	2013	脑梗死患者早期情绪干预方法及效果评价
Journal Article	黄霞; 黄芬青	2013	脑梗死患者早期情绪干预方法及效果评价
Journal Article	黄霞; 粟胜勇; 陈舒; 黄小珍	2019	健脾调神法针灸治疗中风后失眠的临床疗效观察
Journal Article	黄霞; 粟胜勇; 陈舒; 黄小珍	2019	健脾调神法针灸治疗中风后失眠的临床疗效观察
Journal Article	黄晓芬; 杜敏; 吴宝霞	2022	杵针结合五行音乐疗法在中风后抑郁（PSD）患者中的应用效果分析
Journal Article	黄晓玫	2021	针对性护理对脑卒中患者睡眠质量和护理满意度的影响
Journal Article	黄晓玫	2021	针对性护理对脑卒中患者睡眠质量和护理满意度的影响
Journal Article	黄兴林	2018	脑卒中睡眠障碍的人性化护理干预效果观察
Journal Article	黄学娣; 蒋司晨; 樊萍; 胡小玲; 严毅; 程富香; 唐莉华	2020	柔肝安神汤治疗脑卒中后睡眠障碍临床观察
Journal Article	黄学娣; 蒋司晨; 樊萍; 胡小玲; 严毅; 程富香; 唐莉华	2020	柔肝安神汤治疗脑卒中后睡眠障碍临床观察
Journal Article	黄雪仪	2012	老年脑梗死100例护理干预
Journal Article	黄雪仪	2012	老年脑梗死100例护理干预
Journal Article	黄亚平; 雷琳	2015	OSAHS对老年卒中患者的认知功能及生活质量的影响
Journal Article	黄亚平; 雷琳	2015	OSAHS 对老年卒中患者的认知功能及生活质量的影响
Journal Article	黄延超; 曹晓	2016	加味酸枣仁汤治疗脑卒中后失眠的临床观察
Journal Article	黄延锦; 王琪; 阳晶	2024	基于奥马哈的社区痴呆预防模式对脑卒中患者认知功能、睡眠障碍及生活质量的影响
Journal Article	黄琰; 杨斌	2016	浅针治疗卒中后心脾两虚型郁病112例疗效观察
Journal Article	黄艳萍; 赵建华; 孙倩雯; 方向延; 祁位星	2011	共鸣火花结合电针、心理疏导治疗脑卒中后抑郁状态的疗效
Journal Article	黄燕; 黄培新; 杨志敏; 吴大嵘; 梁伟雄; 连新福; 杜宝新	1999	复方北芪口服液治疗中风恢复期的临床研究
Journal Article	黄. 黄燕, 杨志敏,吴大嵘,梁伟雄,连新福,杜宝新	1999	复方北芪口服液治疗中风恢复期的临床研究
Journal Article	黄阳; 邱莲娜; 陈海芬	2016	不同艾灸时间对脑卒中后睡眠功能障碍影响的随机对照研究
Journal Article	黄阳; 邱莲娜; 陈海芬	2016	不同艾灸时间对脑卒中后睡眠功能障碍影响的随机对照研究
Journal Article	黄怡; 旷咏梅; 谢莉; 叶迈蕴	2024	合理情绪疗法在围绝经期脑卒中后抑郁患者中的应用效果观察
Journal Article	黄怡; 旷咏梅; 谢莉; 叶迈蕴	2024	合理情绪疗法在围绝经期脑卒中后抑郁患者中的应用效果观察
Journal Article	黄艺; 刘军楹; 叶少龙	2024	针刺对中风后睡眠障碍患者神经功能缺损状况及睡眠质量的影响
Journal Article	黄银兰; 梁繁荣; 常红升; 胡卡明; 何竟; 李宁; 袁秀丽; 邱玲; 张蓓	2008	针刺对缺血性卒中后吞咽障碍患者生活质量的影响
Journal Article	黄银兰; 梁繁荣; 常红升; 胡卡明; 何竟; 李宁; 袁秀丽; 邱玲; 张蓓	2008	针刺对缺血性卒中后吞咽障碍患者生活质量的影响
Journal Article	黄臻颖; 邓芳平	2019	小剂量多塞平联合五行音乐疗法在脑卒中后睡眠障碍患者中的应用效果
Journal Article	黄臻颖; 邓芳平	2019	小剂量多塞平联合五行音乐疗法在脑卒中后睡眠障碍患者中的应用效果
Journal Article	黄志	2015	右佐匹克隆联合舍曲林治疗脑梗死抑郁症睡眠障碍临床疗效
Journal Article	黄志	2015	右佐匹克隆联合舍曲林治疗脑梗死抑郁症睡眠障碍临床疗效
Journal Article	黄志东; 顾承志; 黄怀宇	2010	脑病生理治疗机对脑卒中患者睡眠障碍的影响
Journal Article	黄志东; 顾承志; 黄怀宇	2010	脑病生理治疗机对脑卒中患者睡眠障碍的影响
Journal Article	黄志东; 顾承志; 黄怀宇; 戴杰	2010	交变电磁场治疗对脑卒中患者睡眠障碍的影响
Journal Article	黄志东; 顾承志; 黄怀宇; 戴杰	2010	交变电磁场治疗对脑卒中患者睡眠障碍的影响
Journal Article	黄宗红; 吴碧昭	2024	低强度间歇有氧运动护理干预对卒中后失眠患者睡眠质量及肢体运动功能的影响
Journal Article	黄宗红; 吴碧昭	2024	低强度间歇有氧运动护理干预对卒中后失眠患者睡眠质量及肢体运动功能的影响
Journal Article	霍红艳	2016	探讨劳拉西泮联合氟西汀治疗卒中后情感障碍的效果
Journal Article	霍红艳	2016	探讨劳拉西泮联合氟西汀治疗卒中后情感障碍的效果
Journal Article	霍间甜; 张婉容; 杨慧贤; 危娟	2019	常规护理配合耳穴压豆联合低频电刺激法在中风后失眠病人中的应用
Journal Article	霍丽莉; 荆宁; 李宝玉; 柳韶真; 刘琰	2002	老年脑梗死患者睡眠节律紊乱的护理干预研究
Journal Article	荆. 霍丽莉, 李宝玉,柳韶真,刘琰	2002	老年脑梗死患者睡眠节律紊乱的护理干预研究
Journal Article	姬丹丹; 刘龙龙	2024	乌灵胶囊治疗脑卒中后失眠的作用研究
Journal Article	姬利	2018	B超引导下选择性神经根阻滞联合普瑞巴林治疗脑卒中后神经病理性疼痛38例疗效观察
Journal Article	姬利	2018	B超引导下选择性神经根阻滞联合普瑞巴林治疗脑卒中后神经病理性疼痛38例疗效观察
Journal Article	嵇朋; 郭向东; 孙根; 寇启星; 屈雪萍; 孙雅静; 江利敏	2021	Rho/ROCK信号通路在阻塞性睡眠呼吸暂停低通气综合征大鼠急性缺血性卒中发生中的作用
Journal Article	嵇朋; 郭向东; 孙根; 寇启星; 屈雪萍; 孙雅静; 江利敏	2021	Rho/ROCK信号通路在阻塞性睡眠呼吸暂停低通气综合征大鼠急性缺血性卒中发生中的作用
Journal Article	纪海平; 陈彩萍	2020	康复护理干预对老年脑梗死卧床患者下肢深静脉血栓形成及睡眠质量的影响
Journal Article	纪海平; 陈彩萍	2020	康复护理干预对老年脑梗死卧床患者下肢深静脉血栓形成及睡眠质量的影响
Journal Article	季惠娟; 汤冬香	2022	耳穴压籽护理干预对脑卒中患者睡眠障碍的影响分析
Journal Article	季静; 蔡玉芬; 董娟	2018	中药药枕联合西药对老年脑梗死伴发焦虑失眠患者的效果分析
Journal Article	季荣霞; 叶剑虹; 吴玉彬; 刘蒙	2013	佐匹克隆治疗老年性卒中伴发失眠的疗效观察
Journal Article	贾春红	2015	曲唑酮对缺血性卒中后抑郁失眠的影响
Journal Article	贾春红	2015	曲唑酮对缺血性卒中后抑郁失眠的影响
Journal Article	贾丽霞	2022	早期护理干预应用于脑梗死偏瘫失语患者的临床效果
Journal Article	贾丽霞	2022	早期护理干预应用于脑梗死偏瘫失语患者的临床效果
Journal Article	贾美莲	2018	康复护理干预对脑卒中患者恢复期心理状态、生命质量、肢体运动功能、血流变学及炎性因子的影响
Journal Article	贾美莲	2018	康复护理干预对脑卒中患者恢复期心理状态、生命质量、肢本运动功能、血流变学及炎性因子的影响
Journal Article	贾瑞芝	2010	针刺改善中风后患者失眠状态的临床研究
Journal Article	贾瑞芝	2010	针刺改善中风后患者失眠状态的临床研究
Journal Article	贾世震; 王涛; 李佩芳	2022	艾灸督脉组穴联合右佐匹克隆治疗卒中后失眠临床疗效及对神经递质的影响
Journal Article	贾世震; 王涛; 李佩芳	2022	艾灸督脉组穴联合右佐匹克隆治疗卒中后失眠临床疗效及对神经递质的影响
Journal Article	贾晓楠	2022	针刺与推拿结合康复治疗在卒中后偏瘫患者中的应用效果
Journal Article	贾晓清; 苏小凤; 韩继明; 高莹卉; 郭静静; 林俊岭; 高燕; 陈开兵; 刘霖	2022	老年男性阻塞性睡眠呼吸暂停患者合并2型糖尿病发生脑卒中的风险
Journal Article	贾晓清; 苏小凤; 韩继明; 高莹卉; 郭静静; 林俊岭; 高燕; 陈开兵; 刘霖	2022	老年男性阻塞性睡眠呼吸暂停患者合并2型糖尿病发生脑卒中的风险
Journal Article	贾晓鑫	2021	五音疗法辅助治疗脑卒中后失眠的效果观察
Journal Article	贾晓鑫	2021	五音疗法辅助治疗脑卒中后失眠的效果观察
Journal Article	贾亚阳	2024	延续护理在脑梗死出院患者中的护理效果
Journal Article	贾艳芹	2023	延续性康复护理对脑梗死患者康复预后的影响
Journal Article	贾耀朋; 鲁皖晋; 王磊	2017	盐酸舍曲林联合百乐眠胶囊治疗卒中后抑郁的疗效观察
Journal Article	贾耀朋; 鲁皖晋; 王磊	2017	盐酸舍曲林联合百乐眠胶囊治疗卒中后抑郁的疗效观察
Journal Article	贾玉荣	2021	氯吡格雷与阿托伐他汀钙用于预防TIA后脑梗死的作用评价
Journal Article	简秀花; 王见芳	2023	优质护理对脑梗死合并糖尿病患者心理状态、睡眠质量影响研究
Journal Article	简秀花; 王见芳	2023	优质护理对脑梗死合并糖尿病患者心理状态、睡眠质量影响研究
Journal Article	建英; 朱福君; 陈清秀; 李兰萍	2016	改良急诊护理流程对脑梗死患者临床结局的影响分析
Journal Article	荐明; 文雅; 赵锦弘	2020	柴胡加龙骨牡蛎汤联合腹针治疗脑卒中后抑郁疗效观察
Journal Article	荐明; 文雅; 赵锦弘	2020	柴胡加龙骨牡蛎汤联合腹针治疗脑卒中后抑郁疗效观察
Journal Article	江春梅	2014	睡眠护理干预对脑卒中住院患者睡眠质量及生活质量的影响
Journal Article	江灵珊; 陈晓锋; 连晶; 杨丽秀; 赵航枫; 章秋燕	2023	呼吸训练联合精准膀胱管理对脑卒中后尿失禁症状及睡眠质量的影响
Journal Article	江玲玲; 邓翠鸣; 李雅青; 李秀兰	2019	耳穴联合坎离砂外敷治疗脑梗死患者睡眠障碍的疗效观察
Journal Article	江美香; 蔡碧绸; 郑秀碧	2023	中医穴位贴敷联合穴位按摩对脑卒中恢复期患者康复效果及睡眠质量的影响研究
Journal Article	江美香; 蔡碧绸; 郑秀碧	2023	中医穴位贴敷联合穴位按摩对脑卒中恢复期患者康复效果及睡眠质量的影响研究
Journal Article	江素芹	2010	稳心颗粒治疗脑卒中后睡眠障碍58例临床观察
Journal Article	江秀莉	2018	梗死部位及神经功能缺损程度对急性脑梗死患者睡眠质量的影响
Journal Article	江秀莉	2018	梗死部位及神经功能缺损程度对急性脑梗死患者睡眠质量的影响
Journal Article	江玉玲	2017	曲唑酮对治疗脑卒中后抑郁患者睡眠障碍的临床效果观察
Journal Article	江玉玲	2017	曲唑酮对治疗脑卒中后抑郁患者 睡眠障碍的临床效果观察
Journal Article	姜大川	2018	阿司匹林联合氯吡格雷治疗急性脑梗死的研究及对睡眠的改善
Journal Article	姜大川	2018	阿司匹林联合氯吡格雷治疗急性脑梗死的研究 及对睡眠的改善
Journal Article	姜海碧; 明莹莹	2017	跟进式家庭护理在老年脑卒中患者中的应用及评价
Journal Article	姜华; 高聚; 宛丰; 吕衍文; 王佳君	2016	文拉法辛联合艾司唑仑治疗脑出血后重度焦虑的疗效观察
Journal Article	姜华; 高聚; 宛丰; 吕衍文; 王佳君	2016	文拉法辛联合艾司唑仑治疗脑出血后重度焦虑的疗效观察
Journal Article	姜林花; 李红梅	2024	正念疗法联合中医五行音乐疗法对缺血性脑卒中睡眠障碍患者的应用效果
Journal Article	姜美华	2013	活血散穴位贴敷联合常规护理治疗中风伴失眠随机平行对照研究
Journal Article	姜明静	2019	文拉法辛联合疏肝解郁胶囊治疗缺血性脑卒中后睡眠障碍的疗效观察
Journal Article	姜明静	2019	文拉法辛联合疏肝解郁胶囊治疗缺血性脑卒中后睡眠障碍的疗效观察
Journal Article	姜润哲; 王鹏琴	2016	眼针结合康复训练治疗脑卒中后吞咽困难临床观察
Journal Article	姜润哲; 王鹏琴	2016	眼针结合康复训练治疗脑卒中后吞咽困难临床观察
Journal Article	姜雪; 王维	2021	经颅磁刺激联合认知行为疗法治疗脑梗死后失眠的临床疗效
Journal Article	姜雪; 王维	2021	经颅磁刺激联合认知行为疗法治疗脑梗死后失眠的临床疗效
Journal Article	姜玉; 胡越; 胡嘉; 周鹏; 李玉华; 张姣艳; 夏庆华	2015	社区老年脑卒中患者跌倒的影响因素分析
Journal Article	姜玉; 胡越; 胡嘉; 周鹏; 李玉华; 张姣艳; 夏庆华	2015	社区老年脑卒中患者跌倒的影响因素分析
Journal Article	姜正荣; 蒋玲	2015	耳穴压豆联合中药足浴治疗脑卒中失眠的效果观察
Journal Article	姜正荣; 蒋玲	2015	耳穴压豆联合中药足浴治疗脑卒中失眠的效果观察
Journal Article	姜之荣	2016	右佐匹克隆治疗脑梗死后失眠患者的效果分析
Journal Article	姜之荣	2016	右佐匹克隆治疗脑梗死后失眠患者的效果分析
Journal Article	蒋虹	2019	引导想像训练对脑卒中患者睡眠质量的干预效果
Journal Article	蒋杰	2023	心脑血管疾病患病风险因素筛查分析
Journal Article	蒋金伶; 邓唯佳	2021	睡眠质量及肢体功能锻炼与缺血性脑卒中的相关性研究
Journal Article	蒋金伶; 邓唯佳	2021	睡眠质量及肢体功能锻炼与缺血性脑卒中的相关性研究
Journal Article	蒋菁菁; 张新玉	2017	五行音乐联合耳穴压丸治疗脑卒中不寐患者的效果观察
Journal Article	蒋菁菁; 张新玉	2017	五行音乐联合耳穴压丸治疗脑卒中不寐患者的效果观察
Journal Article	蒋来华	2020	通络安神针法治疗中风后睡眠障碍的疗效观察
Journal Article	蒋来华	2020	通络安神针法治疗中风后睡眠障碍的疗效观察
Journal Article	蒋玲霞; 何敏; 杨平	2021	穴位注射联合舒肝解郁胶囊治疗缺血性中风后肝郁不寐的临床研究
Journal Article	蒋晴; 吴璇	2013	敷脐疗法治疗脑卒中后失眠的临床研究
Journal Article	蒋旭萍; 雷德鸿; 干克娜; 廖晓琴; 卢知娟; 黄萍; 付玉云	2018	定时唤醒护理对日间嗜睡急性脑梗死患者神经功能预后的影响
Journal Article	蒋旭萍; 雷德鸿; 干克娜; 廖晓琴; 卢知娟; 黄萍; 付玉云	2018	定时唤醒护理对日间嗜睡急性脑梗死患者神经功能预后的影响
Journal Article	蒋雁华; 赖靖慧; 余运影; 卢敏敏	2023	分析头针联合耳穴对脑卒中后抑郁患者睡眠质量的影响
Journal Article	蒋运兰; 胡月; 李颖馨; 张琼月; 蒋川; 周香德; 徐丹凤; 曾洋洋	2019	杵针疗法临床应用32项随机对照试验的系统评价
Journal Article	蒋运兰; 胡月; 李颖馨; 张琼月; 蒋川; 周香德; 徐丹凤; 曾洋洋	2019	杵针疗法临床应用32项随机对照试验的系统评价
Journal Article	焦黛妍; 邓海鹏; 顾和燕; 王璐; 张若尘	2017	针刺结合西医常规疗法治疗脑卒中后抑郁临床研究
Journal Article	焦久存	2015	中药配失眠三针对失眠症的疗效分析
Journal Article	焦丽娜; 刘志强; 王玉华	2021	腕踝针治疗中风后失眠29例
Journal Article	焦丽娜; 刘志强; 王玉华	2021	腕踝针治疗中风后失眠29例
Journal Article	焦瑞娟; 吕聪聪; 毛艳艳	2022	IKAP模式护理干预对卒中后抑郁患者情绪病耻感及睡眠质量的影响
Journal Article	焦永平	2023	解郁丸联合右佐匹克隆治疗急性缺血性卒中后睡眠障碍患者的效果
Journal Article	矫力秀	2022	针对性护理配合耳穴压豆治疗对脑卒中后失眠患者的疗效观察
Journal Article	矫梦璐; 王东岩; 何雷; 冯丽媛; 王若愚; 隋雪	2024	电针改善脑梗死相关失眠患者睡眠质量及认知功能脑效应研究
Journal Article	金聪聪; 柳丽萍; 侯灵仙; 计静; 杨鹏	2023	贝克认知疗法联合经颅磁刺激用于卒中后睡眠障碍的疗效研究
Journal Article	金金; 徐东娥; 陈紫君; 王燕飞	2021	引阳入阴推拿联合耳穴埋豆对脑卒中后失眠、焦虑及抑郁的干预效果
Journal Article	金金; 徐东娥; 陈紫君; 王燕飞	2021	引阳入阴推拿联合耳穴埋豆对脑卒中后失眠、焦虑及抑郁的干预效果
Journal Article	金锦兰	2009	针刺治疗脑卒中后日间过度倦睡症40例
Journal Article	金琦; 方逸; 李锦; 陶文静; 吴晓亮	2018	耳压干预对综合治疗中风后抑郁症临床疗效的影响——附30例临床资料
Journal Article	金琦; 方逸; 李锦; 陶文静; 吴晓亮	2018	耳压干预对综合治疗中风后抑郁症临床疗效的影响——附30例临床资料
Journal Article	金涛; 刘凌华; 余仟; 杨小乐; 许泽芸; 陈利英	2021	右佐匹克隆片联合低频经颅磁刺激治疗脑梗死伴睡眠障碍的疗效及对患者神经功能的影响
Journal Article	金霞霞; 雷正权; 周锋	2023	健脑安神针法在卒中后失眠患者中的临床疗效
Journal Article	金鑫	2023	多元化护理模式对急性脑梗死患者下肢深静脉血栓预防效果临床探讨
Journal Article	金鑫; 王娜娜; 邹蕴; 高迪; 刘峻	2021	杵针结合针灸疗法缓解中风患者睡眠障碍临床观察
Journal Article	金鑫; 王娜娜; 邹蕴; 高迪; 刘峻	2021	杵针结合针灸疗法缓解中风患者睡眠障碍临床观察
Journal Article	金玉花; 刘承	2023	佐匹克隆联合曲唑酮对于脑卒中后导致的睡眠障碍的影响研究
Journal Article	金正龙; 余涛; 梁敏莹; 屈铭恩; 钟永富; 石青; 余尚贞	2021	通窍活血汤联合丁苯酞对老年慢性脑缺血患者血清S100β、 HMGB1、sICAM-1、CXCL12、Lp-PLA2的影响
Journal Article	金正龙; 余涛; 梁敏莹; 屈铭恩; 钟永富; 石青; 余尚贞	2021	通窍活血汤联合丁苯酞对老年慢性脑缺血患者血清S100β、HMGB1、sICAM-1、CXCL12、Lp-PLA2 的影响
Journal Article	靳发万	2016	针灸治疗脑卒中后痰热扰心型失眠30例临床疗效观察
Journal Article	靳发万	2016	针灸治疗脑卒中后痰热扰心型失眠30例临床疗效观察
Journal Article	靳胜燕	2024	常规心理干预联合五行音乐调神法治疗脑卒中后抑郁的效果
Journal Article	井超	2020	优质护理在脑梗死伴睡眠障碍患者中的应用研究
Journal Article	康群; 储小红; 虞华; 戴其军	2014	足部反射区按摩对脑卒中后失眠患者睡眠质量的影响
Journal Article	康淑真	2021	穴位按摩在脑卒中失眠症患者中的应用
Journal Article	康淑真	2021	穴位按摩在脑卒中失眠症患者中的应用
Journal Article	柯文芳	2021	康复训练联合针灸推拿治疗中风后遗症的临床效果观察
Journal Article	柯欣欣; 李超群; 蔡月虹; 郭海燕	2022	生理-行为睡眠护理联合音乐干预对脑卒中轻度抑郁患者的影响
Journal Article	柯学英; 谢成云; 黄珍影; 黄庆慧; 杨丽珍	2022	康复护理对脑卒中后失眠患者睡眠质量的影响效果观察
Journal Article	孔繁鑫; 虢周科	2017	脑髓康与脑心通胶囊联合西药治疗卒中后抑郁持续性疼痛随机平行对照研究
Journal Article	孔繁鑫; 虢周科	2017	脑髓康与脑心通胶囊联合西药治疗卒中后抑郁持续性疼痛随机平行对照研究
Journal Article	孔利敏; 肖丽姣	2022	脑血管病病人的二级预防对中风患者睡眠质量及复发率的影响
Journal Article	孔利敏; 肖丽姣	2022	脑血管病病人的二级预防对中风患者睡眠质量及复发率的影响
Journal Article	孔莉; 申鹏飞	2007	醒脑开窍针法治疗卒中后抑郁症180例疗效观察
Journal Article	孔莉; 申鹏飞	2007	醒脑开窍针法治疗卒中后抑郁症180例疗效观察
Journal Article	奎瑜; 劳玲珠; 李漾; 郑德采; 杨伟毅; 杨仁轩; 何羿婷; 郭程湘	2014	畅气通络针法治疗卒中后睡眠障碍的疗效评价
Journal Article	奎瑜; 李玲珠; 李漾; 郑德采; 杨伟毅; 杨仁轩; 何羿婷; 郭程湘	2014	畅气通络针法治疗卒中后睡眠障碍的疗效评价
Journal Article	赖丹	2024	中医针灸配合中药治疗中风患者失眠症的效果观察
Journal Article	赖锋	2016	针刺联合健康教育-心理干预治疗中风后失眠随机平行对照研究
Journal Article	赖锋	2016	针刺联合健康教育-心理干预治疗中风后失眠随机平行对照研究
Journal Article	赖莲凤	2023	优化溶栓护理流程对急性脑梗死患者神经功能缺损及睡眠质量的影响
Journal Article	赖莲凤	2023	优化溶栓护理流程对急性脑梗死患者神经功能缺损及睡眠质量的影响
Journal Article	赖晓莉	2024	优质干预对脑梗死合并糖尿病患者心理状态和睡眠质量的效果研究
Journal Article	赖晓莉	2024	优质干预对脑梗死合并糖尿病患者心理状态和睡眠质量的效果研究
Journal Article	赖雅惠; 陈华珍; 周巧芳	2020	心理护理对ICU住院治疗的脑出血患者睡眠影响研究
Journal Article	赖永金; 马淑娟; 魏威	2020	热敏灸联合佐匹克隆对卒中后睡眠障碍患者睡眠质量的影响
Journal Article	兰花琴	2021	针刺治疗中风后失眠的效果观察
Journal Article	兰世瑾; 曹欣娣	2020	渐进式阻力训练对卒中后抑郁患者的应用研究
Journal Article	郎显兵; 谭曦; 杜丽红; 杜渐; 孔军辉	2012	心理疏导配合针刺治疗脑卒中患者失眠临床研究
Journal Article	郎显兵; 谭曦; 杜丽红; 杜渐; 孔军辉	2012	心理疏导配合针刺治疗脑卒中患者失眠临床研究
Journal Article	劳祥婷; 彭柳莹; 廉永红; 卢栋明; 廖薇; 李羚; 吴腊梅; 杨进	2018	针刺配合耳穴压籽治疗中风后难治性失眠
Journal Article	劳祥婷; 彭柳莹; 廉永红; 卢栋明; 廖薇; 李羚; 吴腊梅; 杨进	2018	针刺配合耳穴压籽治疗中风后难治性失眠
Journal Article	乐萍; 陈敏; 徐家珍; 郑帼君; 袁剑; 林亦文; 严丽艳	2009	脑波干预治疗脑卒中伴昼夜睡眠规律颠倒疗效分析
Journal Article	乐萍; 陈敏; 徐家珍; 郑帼君; 袁剑; 林亦文; 严丽艳	2009	脑波干预治疗脑卒中伴昼夜睡眠规律颠倒疗效分析
Journal Article	乐智卿; 陶平; 于萍; 余洪妹; 吴刚; 乐树生; 黄夏雨	2020	头皮针治疗卒中后睡眠障碍的临床观察
Journal Article	雷夏燕; 朱光也; 王燕秋	2023	穴位贴敷结合加味酸枣仁汤对脑卒中后失眠患者睡眠质量的影响
Journal Article	雷亚玲; 刘飞向; 杨海侠; 韩祖成	2017	引阳入阴配合气息导引法干预卒中后抑郁伴失眠病人的疗效观察
Journal Article	雷亚玲; 刘飞向; 杨海侠; 韩祖成	2017	引阳入阴配合气息导引法干预卒中后抑郁伴失眠病人的疗效观察
Journal Article	雷艳	2016	中西药结合治疗脑卒中后失眠患者的疗效
Journal Article	雷艳	2016	中西药结合治疗脑卒中后失眠患者的疗效
Journal Article	雷艳; 项安凤; 汤红玲; 朱赛香	2007	心理干预对老年脑卒中病人抑郁的影响
Journal Article	黎惠芳; 严文; 麦芳萍	2024	经颅磁刺激联合肢体康复锻炼对脑卒中后偏瘫患者的影响
Journal Article	黎文艳	2020	探讨阻塞性睡眠呼吸暂停低通气综合征产生的危害以及临床的具体护理方法
Journal Article	黎希年; 洪荣庆; 曾纪超; 张勇; 罗春雷	2019	丁苯酞联合奥拉西坦治疗急性脑梗死伴认知功能障碍的效果分析
Journal Article	黎希年; 洪荣庆; 曾纪超; 张勇; 罗春雷	2019	丁苯酞联合奥拉西坦治疗急性脑梗死伴认知功能障碍的效果分析
Journal Article	黎霄羽; 王小云; 聂广宁	2009	国外应用补充替代疗法治疗更年期症状的现状
Journal Article	李爱凤	2016	移情护理对改善脑卒中患者负性情绪和睡眠质量的效果
Journal Article	李爱奎; 李庆芬	2009	预防阻塞性呼吸睡眠暂停综合征患者脑卒中的护理干预
Journal Article	李爱奎; 李庆芬	2009	预防阻塞性呼吸睡眠暂停综合征患者脑卒中的护理干预
Journal Article	李贝; 白姣姣; 贺佩青; 陈申旭	2016	耳穴贴压结合腹式呼吸治疗老年卒中后睡眠障碍疗效观察
Journal Article	李贝; 白姣姣; 贺佩青; 陈申旭	2016	耳穴贴压结合腹式呼吸治疗老年卒中后睡眠障碍疗效观察
Journal Article	李蓓蓓	2024	整体康复护理对脑卒中导致偏瘫肢体肌痉挛恢复程度的效果观察
Journal Article	李冰; 赵兰婷	2024	两种雾化吸入方法对气管切开术后脑出血患者的疗效观察
Journal Article	李柄佑; 李树娟; 王贺健; 任晓兰; 勾丽洁	2023	右佐匹克隆联合rTMS治疗脑卒中后睡眠障碍
Journal Article	李柄佑; 李树娟; 王贺健; 任晓兰; 勾丽洁	2023	右佐匹克隆联合rTMS治疗脑卒中后睡眠障碍
Journal Article	李柄佑; 王贺健; 李树娟; 勾丽洁	2024	重复经颅磁刺激对卒中后睡眠障碍患者前注意加工功能及睡眠质量的影响
Journal Article	李彩莲; 田春艳; 管浩; 廖雪; 段晓荣	2019	纳子法辰时针刺对脾胃阳虚型中风后呃逆的影响
Journal Article	李彩莲; 田春艳; 管浩; 廖雪; 段晓荣	2019	纳子法辰时针刺对脾胃阳虚型中风后呃逆的影响
Journal Article	李潺	2023	耳穴压豆联合行为干预对中风后患者心理弹性和睡眠质量的影响
Journal Article	李超; 李萌; 何养权; 雷岩	2023	不同频率颅磁刺激对脑卒中后抑郁改善及对神经因子影响分析
Journal Article	李超; 李萌; 何养权; 雷岩	2023	不同频率颅磁刺激对脑卒中后抑郁改善及对神经因子影响分析
Journal Article	李琛	2010	针刺结合耳穴治疗脑梗死后失眠36例临床疗效观察
Journal Article	李陈慧	2023	分析综合护理在脑出血置管吸引手术患者中的应用效果及对睡眠的影响
Journal Article	李成梅	2021	延续性护理对改善老年脑卒中患者心理状况的作用分析
Journal Article	李成梅	2021	延续性护理对改善老年脑卒中患者心理状况的作用分析
Journal Article	李成英; 朱海平; 王国香	2017	压灸百会穴对脑卒中后失眠患者护理干预的临床观察
Journal Article	李传游; 李业余; 马辉; 魏春玲; 盛蕾; 顾兆军	2021	针灸联合氢溴酸西酞普兰片对卒中后抑郁患者的抑郁状态及睡眠影响的90例临床研究
Journal Article	李传游; 李业余; 马辉; 魏春玲; 盛蕾; 顾兆军	2021	针灸联合氢溴酸西酞普兰片对卒中后抑郁患者的抑郁状态及睡眠影响的90例临床研究
Journal Article	李春华	2021	舒肝解郁胶囊结合中药足浴改善脑卒中后睡眠障碍患者睡眠质量的分析研究
Journal Article	李春瑶	2018	睡眠质量干预对脑卒中患者生活质量的影响
Journal Article	李春颖; 高俊虹	2018	多种针法联合治疗卒中后睡眠障碍的临床疗效观察
Journal Article	李春雨; 金龙涛; 马玉琴; 王静	2022	心脑共治针法治疗缺血性脑卒中睡眠节律障碍的临床研究
Journal Article	李春雨; 金龙涛; 马玉琴; 王静	2022	心脑共治针法治疗缺血性脑卒中睡眠节律障碍的临床研究
Journal Article	李春镇; 陈颖; 肖回乡; 张录; 张良清; 向云	2019	经颅直流电刺激联合运动想象疗法改善脑卒中患者上肢功能及睡眠状况的疗效分析
Journal Article	李春镇; 陈颖; 肖回乡; 张录; 张良清; 向云	2019	经颅直流电刺激联合运动想象疗法改善脑卒中患者上肢功能及睡眠状况的疗效分析
Journal Article	李翠	2019	经颅磁电刺激联合氯硝西泮治疗脑卒中睡眠障碍的临床效果
Journal Article	李丹; 刘海兰; 周晓燕; 金欣; 邱莉芳	2019	五苓散冷热浸泡联合压力泵干预卒中后肩手综合征患者疗效观察
Journal Article	李丹丹; 孙瞾; 吴珠; 沈巍	2022	解郁安神针刺法联合米氮平治疗肝郁气滞型卒中后抑郁临床疗效观察
Journal Article	李丹丹; 孙瞾; 吴珠; 沈巍	2022	解郁安神针刺法联合米氮平治疗肝郁气滞型卒中后抑郁临床疗效观察
Journal Article	李丹莉; 黄敏仪; 叶清维	2014	护理干预在改善脑卒中患者便秘、睡眠及吞咽功能障碍方面的效果评价
Journal Article	李丹莉; 黄敏仪; 叶清维	2014	护理干预在改善脑卒中患者便秘、睡眠及吞咽功能障碍方面的效果评价
Journal Article	李东芳; 陈英杰; 张绪欣; 于靳洋	2011	养血清脑颗粒治疗缺血性脑血管病后焦虑抑郁的临床观察
Journal Article	李东芳; 陈英杰; 张绪欣; 于靳洋	2011	养血清脑颗粒治疗缺血性脑血管病后焦虑抑郁的临床观察
Journal Article	李东玲; 刘雪平	2019	系统性护理干预对重度颅脑外伤患者术后康复的影响
Journal Article	李斗; 游伟	2023	贺氏三通法治疗中风后睡眠觉醒障碍的疗效观察及对睡眠质量的影响
Journal Article	李方睿	2015	非酮症高血糖性偏身舞蹈病一例
Journal Article	李芳; 刘培良; 杨艳娟; 付廷飞	2024	揿针疗法联合穴位敷贴对脑梗死后顽固性呃逆患者胃动力学指标的影响
Journal Article	李芳; 刘培良; 杨艳娟; 付廷飞	2024	揿针疗法联合穴位敷贴对脑梗死后顽固性呃逆患者胃动力学指标的影响
Journal Article	李粉霞; 刘丽萍	2018	百乐眠胶囊联合护理干预治疗脑梗死并睡眠障碍102例临床观察
Journal Article	李风云	2021	睡眠护理管理对脑梗死患者病情康复与睡眠质量的影响
Journal Article	李峰; 任英杰; 万超; 黄金良; 马军杰; 燕军; 郑甦	2021	中药沐足结合耳穴压豆对中风后心肾不交型失眠临床研究
Journal Article	李峰; 任英杰; 万超; 黄金良; 马军杰; 燕军; 郑甦	2021	中药沐足结合耳穴压豆对中风后心肾不交型失眠临床研究
Journal Article	李凤; 谭守文	2022	低频重复经颅磁刺激联合舒眠胶囊对 急性脑梗死患者睡眠障碍的疗效分析
Journal Article	李凤霞	2020	音乐护理联合艾司唑仑对脑卒中患者睡眠障碍的改善效果分析
Journal Article	李凤霞	2020	音乐护理联合艾司唑仑对脑卒中患者睡眠障碍的改善效果分析
Journal Article	李福强	2018	针刺五腧穴对脑梗死后患者睡眠质量的影响
Journal Article	李福强	2018	针灸联合中药治疗对高血压脑出血偏瘫合并睡眠障碍患者康复效果的影响
Journal Article	李福强	2018	针刺五腧穴对脑梗死后患者睡眠质量的影响
Journal Article	李刚; 张义; 罗亨勤	2012	针刺联合艾司唑仑治疗脑卒中后失眠的疗效观察
Journal Article	李刚; 张义; 罗亨勤	2012	针刺联合艾司唑仑治疗脑卒中后失眠的疗效观察
Journal Article	李岗; 孟海波	2024	火针点刺五腧穴治疗中风后抑郁的效果分析
Journal Article	李光辉; 张晓乐; 田立军; 马艳玲; 高霞; 刘文通; 李娜	2020	回神颗粒治疗急性脑梗死后不宁腿综合征的效果
Journal Article	李光硕; 毕国荣	2018	醒后卒中治疗新策略:静脉溶栓与血管内治疗
Journal Article	李光硕; 毕国荣	2018	醒后卒中治疗新策略:静脉溶栓与血管内治疗
Journal Article	李桂亮; 张家玲	2009	西酞普兰合并小剂量奥氮平治疗脑卒中后抑郁的对照研究
Journal Article	李桂亮; 张家玲	2009	西酞普兰合并小剂量奥氮平治疗脑卒中后抑郁的对照研究
Journal Article	李桂英; 杜月坛; 杨燕; 傅新民	2022	高低频转换听觉-运动训练应用于老年脑出血患者睡眠中的效果观察
Journal Article	李国华; 唐吉友; 任永霞	2023	θ爆发刺激治疗卒中相关失眠的疗效分析
Journal Article	李国华; 唐吉友; 任永霞	2023	θ爆发刺激治疗卒中相关失眠的疗效分析
Journal Article	李海聪; 陈晓光; 田心; 杨学青; 李求兵; 马明; 王燕; 戴琪; 曲丹; 李桐; 吴卿	2009	老年卒中睡眠障碍相关因素分析及中医药与艾司唑仑治疗的比较研究
Journal Article	李海聪; 陈晓光; 田心; 杨学青; 李求兵; 马明; 王燕; 戴琪曲; 丹李; 桐吴卿	2009	老年卒中睡眠障碍相关因素分析及中医药与艾司唑仑治疗的比较研究
Journal Article	李海聪; 李求兵; 杨学青; 戴琪; 陈晓光; 王燕; 田心; 马明; 田进; 王博元	2010	老年卒中患者中重度抑郁障碍相关因素及中医药治疗
Journal Article	李海聪; 李求兵; 杨学青; 戴琪; 陈晓光; 王燕; 田心; 马明; 田进; 王博元	2010	老年卒中患者中重度抑郁障碍相关因素及中医药治疗
Journal Article	李海聪; 李求兵; 杨学青; 田心; 戴琪; 马明; 陈晓光; 王燕	2010	老年脑卒中患者抑郁障碍的相关因素分析
Journal Article	李海聪; 李求兵; 杨学青; 田心; 戴琪; 马明; 陈晓光; 王燕	2010	老年脑卒中患者抑郁障碍的相关因素分析
Journal Article	李海燕	2015	护理干预在脑卒中睡眠障碍患者中的应用效果
Journal Article	李红; 韦秋连	2014	金匮肾气丸联合艾司唑仑治疗脑卒中后失眠随机平行对照研究
Journal Article	李红; 韦秋连	2014	金匮肾气丸联合艾司唑仑治疗脑卒中后失眠随机平行对照研究
Journal Article	李红妮; 付成保; 闫玲玲; 李辉	2018	疏肝调气配穴针刺治疗卒中后慢传输型便秘疗效及对氧化应激指标、胃肠激素水平的影响
Journal Article	李红妮; 付成保; 闫玲玲; 李辉	2018	疏肝调气配穴针刺治疗卒中后慢传输型便秘疗效及对氧化应激指标、胃肠激素水平的影响
Journal Article	李红闪; 李轩; 赵婧; 杨凡	2019	阿戈美拉汀联合右佐匹克隆治疗卒中相关睡眠障碍的疗效观察
Journal Article	李红闪; 李轩; 赵婧; 杨凡	2019	阿戈美拉汀联合右佐匹克隆治疗卒中相关睡眠障碍的疗效观察
Journal Article	李红星; 王永	2017	放松疗法联合高压电位治疗脑卒中后睡眠障碍的疗效观察
Journal Article	李红星; 王永	2017	放松疗法联合高压电位治疗脑卒中后睡眠障碍的疗效观察
Journal Article	李宏建	2017	针刺对卒中后失眠的影响:随机对照试验研究方案
Journal Article	李泓涛; 陈骥; 李晶; 刘兴星; 叶旸真; 杜元灏	2021	基于随机对照试验分析杵针疗法优势病种
Journal Article	李泓涛; 陈骥; 李晶; 刘兴星; 叶旸真; 杜元灏	2021	基于随机对照试验分析杵针疗法优势病种
Journal Article	李洪艳; 巩尊科; 胡智艳; 王金凤; 王庆红; 李笑	2016	短期正念行为训练对脑卒中偏瘫患者肢体运动功能的影响
Journal Article	李洪艳; 赵丽; 王庆红; 巩尊科; 李瑶瑶; 胡智艳	2018	正念行为配合虚拟环境训练对脑卒中病人偏瘫康复的影响
Journal Article	李洪艳; 赵丽; 王庆红; 巩尊科; 李瑶瑶; 胡智艳	2018	正念行为配合虚拟环境训练对脑卒中病人偏瘫康复的影响
Journal Article	李花; 田苗; 许济; 陶黎; 梁勇	2021	解郁方联合调神养心针对脑卒中后抑郁患者临床症状及脑神经功能的改善作用
Journal Article	李辉; 梁羡和; 吴文海; 周典贵	2019	青年缺血性脑卒中危险因素及病因分型的临床观察
Journal Article	李会平	2013	脑卒中患者失眠原因分析及护理对策
Journal Article	李惠; 郎桂艳; 王晓宇; 吕金燕	2020	叙事医学护理干预对脑卒中患者的临床应用价值
Journal Article	李慧; 张银萍	2023	芳香疗法联合头部穴位按摩在中风后失眠护理中的应用效果研究
Journal Article	李继恩; 杨贤海; 柴进华	2011	以针刺“五心穴”法为主治疗38例中风后睡眠觉醒综合征患者的临床体会
Journal Article	李继恩; 杨贤海; 柴进华	2011	以针刺五心穴"法为主治疗38例中风后睡眠觉醒综合征患者的临床体会"
Journal Article	李骥	2007	持续正压通气治疗中风后睡眠呼吸障碍
Journal Article	李佳; 熊敏; 刘继红; 廖春莲	2019	虚拟现实技术物理疗法改善脑卒中患者失眠的效果研究
Journal Article	李俭	2019	针刺配合耳穴压籽治疗中风后失眠的临床疗效评价
Journal Article	李俭	2019	针刺配合耳穴压籽治疗中风后失眠的临床疗效评价
Journal Article	李建华; 杨海旺	2022	度洛西汀联合右佐匹克隆对老年脑卒中后抑郁治疗效果分析
Journal Article	李建坤; 肖春风; 赵耀辉; 李玉红; 肖旭; 崔武军; 张亚男; 崔涛; 周巍巍; 周娜; 郭晓娟	2023	清肝化瘀饮加减联合常规西医治疗肝热血瘀型脑卒中后抑郁患者疗效及对血清神经递质水平的影响
Journal Article	李娇娇	2022	肝肾养护针刺法联合谷维素治疗缺血性脑卒中失眠的临床观察
Journal Article	李娇娇	2022	肝肾养护针刺法联合谷维素治疗缺血性脑卒中失眠的临床观察
Journal Article	李杰; 杜燕; 韩淑丽; 闫绯	2024	中医综合疗法治疗卒中后抑郁临床观察
Journal Article	李杰; 张垚	2015	急性脑卒中睡眠障碍患者心理干预治疗效果评价
Journal Article	李杰萍; 姜翠红; 吕丽萍	2016	经颅磁疗联合耳穴压豆对脑卒中患者睡眠质量的影响
Journal Article	李界兴; 杨端卓; 王波; 申军; 康萍香	2020	加味甘麦大枣汤联合黛力新治疗脑卒中后抑郁症
Journal Article	李界兴; 杨端卓; 王波; 申军; 康萍香	2020	加味甘麦大枣汤联合黛力新治疗脑卒中后抑郁症
Journal Article	李金明	2019	自拟解郁无忧汤联合调神养心针刺法治疗脑卒中后抑郁患者的临床研究
Journal Article	李锦娟; 梁新杰; 袁焕宁; 梁逸	2024	规范化护理在恢复期脑梗塞患者护理中的效果及护理满意度观察
Journal Article	李晶; 李非洲; 鲁海菲; 冉思邈; 王平	2024	酸枣仁汤治疗脑卒中后失眠有效性和安全性的系统评价和Meta分析
Journal Article	李晶; 李非洲; 鲁海菲; 冉思邈; 王平	2024	酸枣仁汤治疗脑卒中后失眠有效性和安全性的系统评价和Meta分析
Journal Article	李景莉	2019	穴位按摩联合五行音乐疗法对脑卒中后抑郁伴睡眠障碍患者临床症状和生活质量的影响
Journal Article	李婧静; 李飞翔; 闻君; 吴睿	2020	星状神经节阻滞治疗脑卒中后失眠的临床效果
Journal Article	李静; 周冰原; 程乐; 朱才丰; 周婷; 杨娅; 陈幸生; 刘睿; 王丽; 王金龙; 杨雨婷; 冯颜庆	2024	芒针透刺联合通督调神法针刺治疗卒中后疲劳：随机对照试验
Journal Article	李娟; 韩然耀	2021	超低频重复经颅磁刺激对卒中后患者睡眠结构及脑源性神经营养因子的作用
Journal Article	李娟; 韩然耀	2021	超低频重复经颅磁刺激对卒中后患者睡眠结构及脑源性神经营养因子的作用
Journal Article	李珏	2023	镇肝熄风汤应用于神经系统疾病研究进展
Journal Article	李珏	2023	镇肝熄风汤应用于神经系统疾病研究进展
Journal Article	李军; 刘存勇	2017	养血清脑颗粒对短暂性脑缺血患者睡眠质量影响研究
Journal Article	李军; 刘存勇	2017	养血清脑颗粒对短暂性脑缺血患者睡眠质量影响研究
Journal Article	李俊; 郑晓东; 漆琼瑶; 易飞	2020	奥氮平对脑梗死后失眠、焦虑、抑郁患者的疗效及日常生活能力影响的研究
Journal Article	李俊玲	2021	度洛西汀联合右佐匹克隆对老年脑卒中后抑郁的治疗价值分析
Journal Article	李岚	2021	正念行为训练联合吴茱萸穴位贴敷对脑卒中患者睡眠质量及负性情绪的影响
Journal Article	李岚	2021	正念行为训练联合吴茱萸穴位贴敷对脑卒中患者睡眠质量及负性情绪的影响
Journal Article	李磊; 章鹏; 陈以卫; 王利云; 曲晓雪	2020	归脾汤加减联合盐酸帕罗西汀片治疗心脾两虚型卒中后抑郁临床观察
Journal Article	李蕾; 赵晶; 张潋	2018	养血益脑方联合黛力新治疗脑卒中后抑郁临床研究
Journal Article	李蕾; 赵晶; 张潋	2018	养血益脑方联合黛力新治疗脑卒中后抑郁临床研究
Journal Article	李蕾蕾; 刘芝修; 刘静; 陈桂兰; 伍梅梅; 甄淑敏; 黄秀娟	2013	耳穴埋豆疗法对卒中后抑郁患者失眠的影响
Journal Article	李丽	2010	护理干预脑卒中患者睡眠障碍的影响
Journal Article	李丽	2019	分析早期康复护理干预对脑中风患者治疗效果及预后的影响
Journal Article	李丽蓉	2024	运耳术联合耳穴贴压法治疗脑卒中患者睡眠障碍的临床效果
Journal Article	李丽蓉	2024	运耳术联合耳穴贴压法治疗脑卒中患者睡眠障碍的临床效果
Journal Article	李莉	2021	康复护理对高血压脑出血患者睡眠质量的影响分析
Journal Article	李莉	2022	脑卒中患者住院期间全程康复护理体会
Journal Article	李莉; 苏海龙; 曾晓娟; 司良毅	2020	达比加群酯与华法林在高龄非瓣膜性心房颤动并肾损害患者的疗效及安全性观察
Journal Article	李莉; 苏海龙; 曾晓娟; 司良毅	2020	达比加群酯与华法林在高龄非瓣膜性心房颤动并肾损害患者的疗效及安全性观察
Journal Article	李莉; 徐霞; 张文; 王娟; 许欣	2024	急诊脑卒中患者实施针对性护理的临床意义研究
Journal Article	李莉; 张生翠	2011	脑卒中失眠患者影响因素调查及护理干预
Journal Article	李莉; 张生翠	2011	脑卒中失眠患者影响因素调查及护理干预
Journal Article	李琳	2023	氯吡格雷联合阿司匹林治疗急性脑梗死的疗效影响分析
Journal Article	李玲; 王平平; 韩成勋; 张维杰	2020	雾化吸入佰润多肽抗菌液辅助治疗脑卒中吸入性肺炎的临床观察
Journal Article	李玲; 王平平; 韩成勋; 张维杰	2020	雾化吸入佰润多肽抗菌液辅助治疗脑卒中吸入性肺炎的临床观察
Journal Article	李玲玲; 王小燕; 张雪雷	2020	时辰穴位贴敷用于老年卒中后失眠护理中的临床研究
Journal Article	李美玲	2020	持续气道正压通气治疗恢复期脑梗死合并中重度阻塞性睡眠呼吸暂停低通气综合征患者的临床效果
Journal Article	李美玲	2020	持续气道正压通气治疗恢复期脑梗死合并中重度阻塞性睡眠呼吸暂停低通气综合征患者的临床效果
Journal Article	李梦华; 徐晔	2021	酸枣仁汤加减治疗脑卒中后失眠48例
Journal Article	李梦雪	2020	交变磁场治疗对老年脑卒中睡眠障碍患者血清褪黑素和睡眠质量的影响
Journal Article	李梦雪	2020	交变磁场治疗对老年脑卒中睡眠障碍患者血清褪黑素和睡眠质量的影响
Journal Article	李梦雪; 张之毓; 王倩	2020	通督调神针法治疗脑卒中后失眠的疗效及其对神经递质水平的影响
Journal Article	李梦雪; 张之毓; 王倩	2020	通督调神针法治疗脑卒中后失眠的疗效及其对神经递质水平的影响
Journal Article	李敏; 阿不都克尤木·阿不都热依木; 曾科学	2017	针药调神法治疗卒中后睡眠障碍52例临床观察
Journal Article	李敏; 阿不都克尤木·阿不都热依木; 曾科学	2017	针药调神法治疗卒中后睡眠障碍52例临床观察
Journal Article	李明亮	2018	脑卒中后抑郁对神经功能康复的影响
Journal Article	李明亮	2018	脑卒中后抑郁对神经功能康复的影响
Journal Article	李明月; 邹伟; 孙晓伟	2016	通络安神针法治疗中风后睡眠障碍的疗效观察
Journal Article	李明月; 邹伟; 孙晓伟	2016	通络安神针法治疗中风后睡眠障碍的疗效观察
Journal Article	李明振; 张敏	2011	阿米替林联合安神补脑液治疗脑卒中后抑郁的疗效观察
Journal Article	李明振; 张敏	2011	阿米替林联合安神补脑液治疗脑卒中后抑郁的疗效观察
Journal Article	李娜; 李珊珊	2020	内科护理干预在高血压性脑出血患者睡眠障碍中的应用分析
Journal Article	李娜; 李珊珊	2020	内科护理干预在高血压性脑出血患者睡眠障碍中的应用分析
Journal Article	李宁; 韩嫣; 潘伟盟; 于洪岩; 季卫东	2013	曲唑酮治疗卒中后睡眠障碍的疗效观察
Journal Article	李宁; 李佳; 赵雨; 王成伟	2010	“枕中丸”治疗中风后睡眠呼吸暂停综合征的临床疗效观察
Journal Article	李宁; 李佳; 赵雨; 王成伟	2010	枕中丸"治疗中风后睡眠呼吸暂停综合征的临床疗效观察"
Journal Article	李鸥; 冯晓梅; 郭知学	2012	生物反馈治疗卒中后失眠症的临床研究
Journal Article	李鸥; 冯晓梅; 郭知学	2012	生物反馈治疗卒中后失眠症的临床研究
Journal Article	李盼盼; 戚冲利	2024	隔药艾灸联合情志干预对卒中后抑郁患者肠道菌群及睡眠质量的影响
Journal Article	李盼盼; 戚冲利	2024	隔药艾灸联合情志干预对卒中后抑郁患者肠道菌群及睡眠质量的影响
Journal Article	李鹏; 范振崴; 张敏	2021	艾司唑仑联合八段锦治疗脑卒中患者失眠、焦虑及抑郁的效果研究
Journal Article	李萍萍	2020	早期心理护理对老年脑梗死后遗症患者的护理效果探讨
Journal Article	李朴	2023	基于多模态视角的放松训练在脑出血后睡眠障碍患者中的应用
Journal Article	李溥; 周多强; 闵坤	2021	黔南地区≥60岁农村少数民族人群衰弱综合征患病现状及相关因素
Journal Article	李迁迁	2019	Orem自护理论对脑梗死患者心理状态及疾病管理能力的改善作用
Journal Article	李迁迁; 夏艳丽	2023	精细化护理联合认知护理综合干预在脑小血管病患者护理管理中的应用效果
Journal Article	李乔	2016	分析高压氧治疗脑梗死合并阻塞性睡眠呼吸暂停低通气综合征的疗效
Journal Article	李乔	2016	分析高压氧治疗脑梗死合并阻塞性睡眠呼吸暂停低通气综合征的疗效
Journal Article	李乔	2017	黛力新联合舒肝解郁胶囊对脑卒中睡眠障碍患者的治疗效果及对睡眠质量的影响
Journal Article	李乔	2017	黛力新联合舒肝解郁胶囊对脑卒中睡眠障碍患者的治疗效果及对睡眠质量的影响
Journal Article	李巧薇; 李丽娟	2007	唑吡坦按需治疗脑卒中后失眠症的临床研究
Journal Article	李巧薇; 李丽娟	2007	唑吡坦按需治疗脑卒中后失眠症的临床研究
Journal Article	李琴娟	2020	基于家庭关怀的Orem自护模式 对脑梗死后遗症者身心生活质量影响
Journal Article	李青凤; 罗虹; 许俊	2024	Benson放松技术对脑出血伴睡眠障碍患者心理调适、睡眠状态的影响
Journal Article	李清	2019	护理干预对降低脑卒中吞咽障碍患者误吸发生率及睡眠的影响
Journal Article	李庆兵; 刘沂潍; 卢景康	2021	针推调神醒脑法治疗脑卒中后睡眠倒错疗效观察
Journal Article	李庆兵; 刘沂潍; 卢景康	2021	针推调神醒脑法治疗脑卒中后睡眠倒错疗效观察
Journal Article	李庆兵; 罗才贵	2019	三部益智调神推拿法治疗脑卒中后睡眠倒错疗效观察
Journal Article	李庆兵; 罗才贵	2019	三部益智调神推拿法治疗脑卒中后睡眠倒错疗效观察
Journal Article	李庆盟; 李小黎; 邵珺; 田惠玲	2016	血府逐瘀汤及其类生方方证的思考
Journal Article	李秋伶; 唐文武; 余艺雯; 邓欢; 杨小华; 陈晓霞; 季一飞	2024	维持性血液透析患者发生无症状脑梗死风险预测模型的建立及验证：一项多中心研究
Journal Article	李然	2021	优质护理在脑梗死伴睡眠障碍患者中的应用分析
Journal Article	李瑞红	2019	高血压脑出血行脑室引流术的围手术期护理分析
Journal Article	李瑞婧; 李晓娜	2020	脑卒中睡眠困难中西医结合护理效果观察
Journal Article	李瑞婧; 李晓娜	2020	脑卒中睡眠困难中西医结合护理效果观察
Journal Article	李赛玉; 谢丽斓; 吴雪华	2024	分析诱导睡眠对脑卒中后睡眠障碍患者睡眠质量的影响
Journal Article	李珊珊; 王军民; 王玮佳; 董静	2018	脑卒中后抑郁发病相关因素分析及抗抑郁治疗
Journal Article	李书剑; 李燕	2013	米氮平联合乌灵胶囊治疗老年卒中后抑郁对照研究
Journal Article	李书剑; 李燕	2013	米氮平联合乌灵胶囊治疗老年卒中后抑郁对照研究
Journal Article	李书强; 赵振海	2021	帕罗西汀治疗脑卒中睡眠障碍的临床疗效和安全性
Journal Article	李树荣; 林永红; 范有龙	2022	柴胡理中汤结合针刺治疗卒中后心脾两虚失眠患者的临床疗效观察
Journal Article	李树荣; 林永红; 范有龙	2022	柴胡理中汤结合针刺治疗卒中后心脾两虚失眠患者的临床疗效观察
Journal Article	李舜; 苏小妹; 李莉; 杨丽霞; 蔡春调	2014	康复护理对高血压脑出血患者功能障碍和睡眠质量的影响
Journal Article	李舜; 苏小妹; 李莉; 杨丽霞; 蔡春调	2014	康复护理对高血压脑出血患者功能障碍和睡眠质量的影响
Journal Article	李舜伟; 徐雁; 马志忠; 龙洁; 徐忠宝; 张茁; 李菁	2002	阿米三嗪-萝巴新对缺血性卒中恢复期患者的疗效
Journal Article	徐. 李舜伟, 马志忠,龙洁,徐忠宝,张茁,李菁	2002	阿米三嗪-萝巴新对缺血性卒中恢复期患者的疗效
Journal Article	李思颉; 李霞; 叶红; 高冉; 吉训明; 宿英英	2012	口、鼻咽通气道在重症脑卒中合并呼吸暂停事件患者中的应用
Journal Article	李思颉; 李霞; 叶红; 高冉; 吉训明; 宿英英	2012	口、鼻咽通气道在重症脑卒中合并呼吸暂停事件患者中的应用
Journal Article	李泰标	2007	针刺治疗脑卒中后失眠疗效观察
Journal Article	李泰标	2007	针刺治疗脑卒中后失眠疗效观察
Journal Article	李涛; 张昕洋; 姬少珍; 谢玉晗; 刘玥; 牛焕敏; 陈宝鑫; 张丽; 贾蓓	2015	基于中医症状的脑梗死后轻度认知障碍中医综合干预临床疗效评价
Journal Article	李涛; 张昕洋; 姬少珍; 谢玉晗; 刘玥; 牛焕敏; 陈宝鑫; 张丽; 贾蓓; 郝颖; 傅晨; 郭蓉娟; 黎明全; 侯小兵; 曹晓岚; 田军彪; 杨健; 张虎; 张宪忠; 卢朋; 李书珍; 金香兰	2015	基于中医症状的脑梗死后轻度认知障碍中医综合干预临床疗效评价
Journal Article	李婷	2020	针灸联合中药对高血压性脑出血偏瘫合并睡眠障碍患者康复效果的影响
Journal Article	李伟	2016	综合护理干预改善老年急性脑梗死患者焦虑情绪及睡眠质量的效果
Journal Article	李伟平	2024	优质护理干预在老年性脑梗死护理中的效果分析
Journal Article	李文武	2014	乌灵胶囊治疗脑梗死伴焦虑及睡眠障碍76例疗效观察
Journal Article	李文武	2014	乌灵胶囊治疗脑梗死伴焦虑及睡眠障碍76例疗效观察
Journal Article	李霞	2020	研究综合睡眠护理对脑梗死伴发睡眠障碍患者的临床疗效
Journal Article	李霞	2020	研究综合睡眠护理对脑梗死伴发睡眠障碍患者的临床疗效
Journal Article	李霞	2021	艾司西肽普兰联合米氮平对脑卒中后抑郁患者神经功能及5-羟色胺、雷帕霉素靶蛋白水平的影响
Journal Article	李霞; 李淑梅; 江玲玲; 陆悦霞	2022	耳穴压豆联合药罐治疗脑梗死后失眠疗效观察
Journal Article	李霞; 李淑梅; 江玲玲; 陆悦霞	2022	耳穴压豆联合药罐治疗脑梗死后失眠疗效观察
Journal Article	李霞; 李壮苗; 林文颖; 李荣清; 王诗莹	2019	耳穴贴磁对卒中后睡眠障碍患者的疗效观察
Journal Article	李霞; 李壮苗; 林文颖; 李荣清; 王诗莹	2019	耳穴贴磁对卒中后睡眠障碍患者的疗效观察
Journal Article	李霞; 卫星	2013	穴位按压合松弛疗法治疗脑卒中睡眠障碍31例
Journal Article	李霞; 卫星	2013	穴位按压合松弛疗法治疗脑卒中睡眠障碍31例
Journal Article	李相君; 金兰花	2020	龙骨牡蛎汤联合针灸治疗缺血性脑卒中后抑郁性失眠的有效性分析
Journal Article	李祥; 盛桐西; 施晓彬	2023	经颅磁刺激对卒中后睡眠障碍单胺类神经递质及睡眠参数影响
Journal Article	李潇; 蔡乐; 刘颖楠; 申静蓉; 范卢明; 何连菊; 左春梅	2020	基于结构方程模型的云南农村60岁及以上人群常见慢性病患病现状及影响因素分析
Journal Article	李小红; 刘珂	2013	天智颗粒治疗脑梗死43例疗效观察
Journal Article	李小钦; 孟荣翰; 于雪倩	2022	中医护理干预对脑梗死患者运动功能及睡眠质量的影响
Journal Article	李小钦; 孟荣翰; 于雪倩	2022	中医护理干预对脑梗死患者运动功能及睡眠质量的影响
Journal Article	李小庆; 蓝锡榕; 陈丽娟	2019	重复经颅磁刺激联合抗抑郁药物治疗卒中后抑郁的效果及对睡眠质量的影响
Journal Article	李小霞; 强霞霞; 高香香	2024	三阴交温针灸联合运动疗法对脑卒中后抑郁患者的疗效
Journal Article	李晓丹	2023	中药足浴在脑卒中睡眠障碍患者护理中的应用效果分析
Journal Article	李晓华; 于涛	2018	针灸联合康复训练治疗脑中风后遗症临床效果及睡眠质量观察
Journal Article	李晓华; 于涛	2018	针灸联合康复训练治疗脑中风后遗症临床效果及睡眠质量观察
Journal Article	李晓瑛; 吴江颖	2010	护理干预改善老年急性脑卒中患者主观睡眠质量评分观察
Journal Article	李晓瑛; 吴江颖	2010	护理干预改善老年急性脑卒中患者主观睡眠质量评分观察
Journal Article	李筱媛; 郝媌	2015	电针联合推拿治疗卒中后睡眠障碍160例疗效观察
Journal Article	李筱媛; 郝媌	2015	电针联合推拿治疗卒中后睡眠障碍160例疗效观察
Journal Article	李皛婷	2023	优化急诊护理流程在高血压脑出血患者中的应用效果分析
Journal Article	李欣; 宋鲁平; 邢春晓; 陈炘钧; 张妍	2016	生物反馈对脑卒中后抑郁患者的情绪及压力测试参数的影响
Journal Article	李星文; 付敏	2019	康复护理干预对高血压脑出血患者睡眠质量及功能障碍的影响评估
Journal Article	李星文; 付敏	2019	康复护理干预对高血压脑出血患者睡眠质量及功能障碍的影响评估
Journal Article	李星星	2022	内科护理干预在动脉粥样硬化性脑梗死患者睡眠障碍中的应用分析
Journal Article	李秀梅	2018	康复护理临床路径在脑卒中后睡眠障碍患者中的应用研究
Journal Article	李秀梅	2018	康复护理临床路径在脑卒中后睡眠障碍患者中的应用研究
Journal Article	李秀萍	2019	分期康复护理对脑梗死患者肢体运动功能及生活质量的影响分析
Journal Article	李秀萍	2019	分期康复护理对脑梗死患者肢体运动功能及生活质量的影响分析
Journal Article	李秀泉	2018	右佐匹克隆与艾司唑仑对脑卒中后失眠患者神经递质、神经细胞因子及应激状态的影响
Journal Article	李秀泉	2018	右佐匹克隆与艾司唑仑对脑卒中后失眠患者神经递质、神经细胞因子及应激状态的影响
Journal Article	李秀霞; 谢丽玉; 温清秀	2019	出院准备服务对脑卒中吞咽障碍患者康复效果和睡眠质量影响的研究
Journal Article	李秀霞; 谢丽玉; 温清秀	2019	出院准备服务对脑卒中吞咽障碍患者康复效果和睡眠质量影响的研究
Journal Article	李旭环	2017	抗抑郁治疗对脑卒中后神经功能康复的影响
Journal Article	李亚楠; 魏英杰; 吕娟; 李鹏燕; 赵杰; 王润青	2020	疏肝解郁胶囊合经颅磁刺激治疗脑卒中后抑郁症60例临床观察
Journal Article	李亚楠; 魏英杰; 吕娟; 李鹏燕; 赵杰; 王润青	2020	疏肝解郁胶囊合经颅磁刺激治疗脑卒中后抑郁症60例临床观察
Journal Article	李岩; 漆璐; 冯兴中; 王兴河	2018	中医非药物治疗卒中后睡眠障碍疗效的系统性评价
Journal Article	李岩; 漆璐; 冯兴中; 王兴河	2018	中医非药物治疗卒中后睡眠障碍疗效的系统性评价
Journal Article	李艳	2016	睡眠行为干预对住院康复脑卒中患者临床康复效果的影响探究
Journal Article	李艳	2016	睡眠行为干预对住院康复脑卒中患者临床康复效果的影响探究
Journal Article	李艳; 李迎红	2015	心理护理对老年脑卒中后睡眠障碍患者的影响
Journal Article	李艳; 刘敏琦	2017	养肝益肾安神颗粒配合耳穴贴压治疗中风后失眠的临床研究
Journal Article	李燕; 曹欣; 巢小琳	2024	针刺运动疗法对改善痰瘀阻络型脑卒中后肩痛的临床效果
Journal Article	李燕; 田玥; 彭高伟; 朱方	2024	松龄血脉康联合阿普唑仑治疗脑梗死恢复期睡眠障碍的效果
Journal Article	李阳	2015	米氮平治疗脑梗死伴发抑郁患者的疗效及其对神经功能康复的影响
Journal Article	李瑶瑶; 王颖颖; 侯倩倩; 苗晒晒	2023	医疗共振音乐康复护理在脑出血术后患者中的应用
Journal Article	李瑶瑶; 王颖颖; 侯倩倩; 苗晒晒	2023	医疗共振音乐康复护理在脑出血术后患者中的应用
Journal Article	李烨琴; 翁静; 董伟	2015	右佐匹克隆治疗脑卒中后失眠症的临床分析
Journal Article	李祎	2023	中医护理在急性脑梗死患者护理中的应用价值研究
Journal Article	李莹	2019	中西医结合护理对脑卒中患者睡眠质量的影响
Journal Article	李莹	2019	中西医结合护理对脑卒中患者睡眠质量的影响
Journal Article	李莹; 王磊沙; 刘建勋; 宋文婷; 徐立; 李鸿海; 李军梅; 杨斌; 董小霞; 王光蕊; 姚明江; 林成仁	2018	脑梗死气虚血瘀证大鼠模型表征及病理生理变化研究
Journal Article	李莹; 王磊沙; 刘建勋; 宋文婷; 徐立; 李鸿海; 李军梅; 杨斌; 董小霞; 王光蕊; 姚明江; 林成仁	2018	脑梗死气虚血瘀证大鼠模型表征及病理生理变化研究
Journal Article	李颖骥; 李东永; 谭秀芬	2016	针刺+血府逐瘀汤联合基础治疗缺血性中风后睡眠倒置随机平行对照研究
Journal Article	李永凤; 陶秀林; 陈雪梅	2017	综合护理干预对脑卒中患者睡眠障碍影响的研究
Journal Article	李永凤; 陶秀林; 陈雪梅	2017	综合护理干预对脑卒中患者睡眠障碍影响的研究
Journal Article	李永涛; 文军; 李淼; 宋银芳; 侯艳平	2015	米氮平与万拉法新治疗急性卒中后抑郁疗效观察
Journal Article	李语轩; 赵一莎; 刘映辉	2020	正念行为训练联合耳穴压豆对脑卒中患者睡眠质量及负性情绪的影响
Journal Article	李玉杭; 秦俊岭; 李娜; 王民升; 齐凤燕; 贺心良	2013	逐瘀安神方治疗脑卒中后失眠68例
Journal Article	李玉杭; 秦俊岭; 李娜; 王民升; 齐凤燕; 贺心良	2013	逐瘀安神方治疗脑卒中后失眠68例
Journal Article	李悦	2019	酸枣仁汤联合早期康复护理对脑出血睡眠及质量的影响
Journal Article	李悦	2019	酸枣仁汤联合早期康复护理对脑出血睡眠及质量的影响
Journal Article	李云; 余政	2015	经颅微电流刺激治疗脑中风后失眠症的疗效观察
Journal Article	李云星; 姜黎明	2009	老年脑梗死患者恢复期睡眠障碍的护理干预
Journal Article	李云星; 姜黎明	2009	老年脑梗死患者恢复期睡眠障碍的护理干预
Journal Article	李泽文; 刘丽; 张义; 李丽	2023	五音调神法对急性缺血性脑卒中病人创伤后应激障碍及睡眠质量的影响
Journal Article	李泽文; 刘丽; 张义; 李丽	2023	五音调神法对急性缺血性脑卒中病人创伤后应激障碍及睡眠质量的影响
Journal Article	李喆	2020	中医特色护理在中风患者中的应用
Journal Article	李喆	2020	中医特色护理在中风患者中的应用
Journal Article	李喆	2020	中医特色护理在中风患者中的应用
Journal Article	李真	2023	氟哌噻吨美利曲辛片治疗脑卒中后抑郁的效果
Journal Article	李植灿; 洪志林; 蔡若蔚	2010	慢性间歇性缺氧合并脑缺血再灌注动物模型的研究
Journal Article	李植灿; 洪志林; 蔡若蔚	2010	慢性间歇性缺氧合并脑缺血再灌注动物模型的研究
Journal Article	李植灿; 洪志林; 蔡若蔚	2010	IGF-1在慢性间歇性缺氧大鼠脑缺血再灌注表达的实验研究
Journal Article	李志强; 常红娟; 邢红霞	2019	舒肝颗粒联合通督调神针法治疗中风后抑郁临床研究
Journal Article	李志强; 常红娟; 邢红霞	2019	舒肝颗粒联合通督调神针法治疗中风后抑郁临床研究
Journal Article	李志强; 孙林海; 高雅	2021	天智颗粒联合加巴喷丁胶囊治疗复发性脑梗死恢复期紧张型头痛患者的临床疗效研究
Journal Article	李壮苗; 刘芳; 罗宝英; 戴燕铃	2018	耳穴磁疗对卒中后恢复期抑郁患者的疗效观察
Journal Article	李壮苗; 刘芳; 罗宝英; 戴燕铃	2018	耳穴磁疗对卒中后恢复期抑郁患者的疗效观察
Journal Article	李宗国; 陶瑞; 焦燕; 李守彦	2014	曲唑酮对治疗脑卒中后抑郁患者睡眠障碍的临床观察
Journal Article	李宗国; 陶瑞; 焦燕; 李守彦	2014	曲唑酮对治疗脑卒中后抑郁患者睡眠障碍的临床观察
Journal Article	李宗艳	2021	辨证护理结合耳穴埋豆治疗中风恢复期心脾两虚型失眠临床分析
Journal Article	力敏; 裴伟琦; 何燕	2022	个性化心理护理应用于脑梗死患者中的效果分析
Journal Article	力敏; 裴伟琦; 何燕	2022	个性化心理护理应用于脑梗死患者中的效果分析
Journal Article	厉三明	2015	米氮平和舍曲林治疗以失眠为主诉的脑卒中后抑郁症患者的疗效比较
Journal Article	厉三明	2015	米氮平和舍曲林治疗以失眠为主诉的脑卒中后抑郁症患者的疗效比较
Journal Article	利永聪; 李建娴; 梁明坤; 熊瑜; 廖灵乡; 张永全	2022	柴胡疏肝散治疗卒中后抑郁肝气郁结证临床研究
Journal Article	利永聪; 李建娴; 梁明坤; 熊瑜; 廖灵乡; 张永全	2022	柴胡疏肝散治疗卒中后抑郁肝气郁结证临床研究
Journal Article	利铸均; 赵仓焕; 陆雪; 陈孝银; 胡天俊; 盛佑祥; 卿鹏	2018	电针对脑缺血后睡眠剥夺大鼠下丘脑单胺类递质表达的影响
Journal Article	利铸均; 赵仓焕; 陆雪; 陈孝银; 胡天俊; 盛佑祥; 卿鹏	2018	电针对脑缺血后睡眠剥夺大鼠下丘脑单胺类递质表达的影响
Journal Article	连纪伟; 王曙辉; 谢宇锋; 吴云天; 胡翀妮; 崔星	2018	围剿推拿疗法治疗脑卒中后睡眠倒错临床效果评价
Journal Article	连纪伟; 王曙辉; 谢宇锋; 吴云天; 胡翀妮; 崔星	2018	围剿推拿疗法治疗脑卒中后睡眠倒错临床效果评价
Journal Article	连建丽	2023	观察延续性护理联合心理干预在脑卒中夜间睡眠障碍中的应用效果
Journal Article	连晶; 邱晓玲; 陈婕; 林赛萍; 江灵珊; 杨丽秀; 何梦莹; 王晓芳	2022	耳穴贴压法治疗脑卒中后睡眠障碍的效果观察
Journal Article	连晶; 邱晓玲; 陈婕; 林赛萍; 江灵珊; 杨丽秀; 何梦莹; 王晓芳	2022	耳穴贴压法治疗脑卒中后睡眠障碍的效果观察
Journal Article	梁冰莲; 谭锦秀	2015	耳穴压豆配合贴敷涌泉穴治疗脑卒中病人失眠的效果观察
Journal Article	梁彩霞	2014	情绪管理对脑梗死患者焦虑、抑郁及睡眠障碍的影响研究
Journal Article	梁彩霞	2014	情绪管理对脑梗死患者焦虑、抑郁及睡眠障碍的影响研究
Journal Article	梁春花; 张立; 穆菊	2023	评估-沟通-监测-患者-环境管理模式对脑梗死患者并发症、心理弹性、睡眠质量的影响
Journal Article	梁丹丹; 方琼; 刘照勇	2018	运动结合刺血治疗卒中后睡眠障碍的临床研究
Journal Article	梁丹丹; 方琼; 刘照勇	2018	运动结合刺血治疗卒中后睡眠障碍的临床研究
Journal Article	梁光彬; 吴格怡; 黎雄斌; 黄心蔚	2022	CPAP治疗对脑卒中合并OSAHS患者认知功能及神经递质的影响
Journal Article	梁光彬; 吴格怡; 黎雄斌; 黄心蔚	2022	CPAP治疗对脑卒中合并OSAHS患者认知功能及神经递质的影响
Journal Article	梁洪瑞	2023	银杏叶提取物注射液联合持续气道正压通气治疗脑梗死恢复期伴中重度OSAHS患者的效果研究
Journal Article	梁佳佳	2016	集束化护理预防呼吸睡眠暂停合并脑卒中的作用
Journal Article	梁军利; 陆梦如; 李何鹏; 罗杰峰	2023	米那普仑治疗中度卒中后抑郁的疗效分析
Journal Article	梁军利; 陆梦如; 李何鹏; 罗杰峰	2023	米那普仑治疗中度卒中后抑郁的疗效分析
Journal Article	梁丽娟; 徐辉; 李众毅	2022	早期连续康复护理干预在脑卒中偏瘫患者中的应用效果
Journal Article	梁露; 肖纯	2022	大柴胡汤加减治疗中风后不寐少阳阳明热证的临床疗效观察
Journal Article	梁露; 肖纯	2022	大柴胡汤加减治疗中风后不寐少阳阳明热证的临床疗效观察
Journal Article	梁美清; 景秀娟; 王倩	2024	聚焦解决模式于缺血性脑卒中焦虑抑郁共病状态患者中应用的效果
Journal Article	梁宁; 龙安国	2021	“怪三针”联合柴胡加龙骨牡蛎汤治疗脑梗死后失眠临床观察
Journal Article	梁宁; 龙安国	2021	怪三针"联合柴胡加龙骨牡蛎汤治疗脑梗死后失眠临床观察"
Journal Article	梁琪; 罗智华; 何丽琼	2023	耳穴贴压联合中药沐足在改善脑梗死后遗症患者失眠中的应用效果观察
Journal Article	梁琪; 罗智华; 何丽琼	2023	耳穴贴压联合中药沐足在改善脑梗死后遗症患者失眠中的应用效果观察
Journal Article	梁日楚	2015	祛瘀生新针法结合耳穴压豆治疗中风后抑郁症临床观察
Journal Article	梁日楚	2015	祛瘀生新针法结合耳穴压豆治疗中风后抑郁症临床观察
Journal Article	梁文萍	2021	中西医结合治疗脑梗死失眠疗效观察
Journal Article	梁文萍	2021	中西医结合治疗脑梗死失眠疗效观察
Journal Article	梁小凤; 王建斌; 杨晓琳; 杨庆镗	2024	重复经颅磁刺激对卒中后睡眠剥夺模型大鼠学习记忆及海马突触可塑性的影响
Journal Article	梁秀莉	2016	耳穴贴压疗法对卒中后睡眠障碍患者睡眠质量和神经功能缺损的影响
Journal Article	梁秀莉	2016	耳穴贴压疗法对卒中后睡眠障碍患者睡眠质量和神经功能缺损的影响
Journal Article	梁雪松	2022	针刺联合酸枣仁汤治疗中风后睡眠障碍临床观察
Journal Article	梁雅慧; 公维军; 苏莹; 李承家	2016	补阳还五汤合逍遥散辅助治疗卒中后疲劳效果观察
Journal Article	梁雅慧; 公维军; 苏莹; 李承家	2016	补阳还五汤合逍遥散辅助治疗卒中后疲劳效果观察
Journal Article	梁雅慧; 公维军; 杨傲然; 周天; 何静	2022	中药熏蒸治疗脑卒中后疲劳的临床研究
Journal Article	梁雅慧; 公维军; 杨傲然; 周天; 何静	2022	中药熏蒸治疗脑卒中后疲劳的临床研究
Journal Article	梁岩	2019	三位一体护理模式对短暂性脑缺血发作患者生命质量、匹兹堡睡眠质量指数的影响
Journal Article	梁岩	2019	三位一体护理模式对短暂性脑缺血发作患者生命质量、匹兹堡睡眠质量指数的影响
Journal Article	梁英香	2019	脑卒中后抑郁症的中医情志干预效果
Journal Article	梁英香	2019	脑卒中后抑郁症的中医情志干预效果
Journal Article	梁迎	2017	家庭延续性护理干预对脑出血出院患者的影响
Journal Article	梁迎	2017	家庭延续性护理干预对脑出血出院患者的影响
Journal Article	梁有权; 区健刚; 董文韬	2021	奥拉西坦治疗脑梗死认知障碍的临床疗效分析
Journal Article	梁有权; 区健刚; 董文韬	2021	奥拉西坦治疗脑梗死认知障碍的临床疗效分析
Journal Article	梁玉婷; 张旭; 陆艳泓; 蔡秋晗	2023	百乐眠胶囊联合抗抑郁药治疗卒中患者相关睡眠障碍疗效的Meta分析
Journal Article	梁增坤; 张丽敏; 胡勋	2018	解郁合欢汤加减治疗中风后抑郁的效果评价
Journal Article	梁增坤; 张丽敏; 胡勋	2018	解郁合欢汤加减治疗中风后抑郁的效果评价
Journal Article	廖丽芬; 廖燕清	2020	个性化护理辅助针灸在老年中风合并失眠患者中的应用效果观察
Journal Article	廖群好	2018	针刺联合艾灸百会穴治疗中风后失眠40例
Journal Article	廖群好	2018	针刺联合艾灸百会穴治疗中风后失眠40例
Journal Article	廖三珠	2016	抗抑郁药物治疗对脑卒中后抑郁患者认知功能和睡眠质量的影响
Journal Article	廖三珠	2016	抗抑郁药物治疗对脑卒中后抑郁患者认知功能和睡眠质量的影响
Journal Article	林碧珠; 陈美芳	2024	优质护理在脑梗死伴睡眠障碍患者中的应用效果
Journal Article	林碧珠; 陈美芳	2024	优质护理在脑梗死伴睡眠障碍患者中的应用效果
Journal Article	林东如; 黄婉洁	2019	健康管理干预对脑卒中高危人群行为习惯和脑卒中高危因素的影响
Journal Article	林芳; 李秀英; 单晓彬	2024	解郁安神法治疗卒中后抑郁临床疗效评估
Journal Article	林芳; 李秀英; 单晓彬	2024	解郁安神法治疗卒中后抑郁临床疗效评估
Journal Article	林富英	2023	改良急诊护理流程对脑梗死患者抢救效果及睡眠障碍的影响分析
Journal Article	林国吉; 刘浈; 王志坚	2022	酸枣仁汤合逍遥散加减联合针灸治疗脑卒中后失眠的效果
Journal Article	林海峰; 陈湛愔; 梁宇航	2008	苦碟子注射液治疗缺血性脑卒中及预防卒中后抑郁的临床研究
Journal Article	林海峰; 陈湛愔; 梁宇航	2008	苦碟子注射液治疗缺血性脑卒中及预防卒中后抑郁的临床研究
Journal Article	林红霞; 陈惠玲; 黄益军; 徐燕; 陈汝文	2017	中医护理干预对中风患者负性情绪及睡眠障碍的影响
Journal Article	林红霞; 陈汝文; 钟志国	2013	中药足浴联合穴位按摩治疗中风后失眠的效果观察
Journal Article	林胡英; 池金美; 黄惠兰	2018	护理干预脑卒中睡眠障碍患者的效果观察
Journal Article	林胡英; 池金美; 黄惠兰	2018	护理干预脑卒中睡眠障碍患者的效果观察
Journal Article	林会霞	2021	急救护理流程在胎盘早剥救治过程中的应用效果评价
Journal Article	林丽; 沈万莉; 李彩立; 刘芳	2024	基于全息理论"的耳部铜砭刮痧干预在慢性期脑卒中患者失眠中的应用效果"
Journal Article	林丽君	2018	延续性护理对脑卒中患者院外生命质量和睡眠质量的影响
Journal Article	林丽君	2018	延续性护理对脑卒中患者院外生命质量和睡眠质量的影响
Journal Article	林丽君	2019	康复护理对高血压脑出血患者功能障碍和睡眠质量的影响
Journal Article	林丽君	2019	康复护理对高血压脑出血患者功能障碍和睡眠质量的影响
Journal Article	林丽君; 林琼敏; 谢梅燕	2022	早期康复护理干预对脑卒中患者运动功能及睡眠质量的影响
Journal Article	林凌; 翁婧; 卢玮旎; 连晶; 蔡扬帆; 杨丽艳; 张仁雄; 赖靖慧	2023	腹针治疗脑卒中后睡眠障碍的临床观察
Journal Article	林铃芳; 陈菲; 黄财城	2016	奥氮平治疗脑卒中后抑郁症的疗效观察
Journal Article	林美娜; 陈妙	2024	高压氧联合核心稳定性训练对脑梗死患者脑能量代谢及睡眠的影响
Journal Article	林明霞; 李宝梅; 朱春燕	2021	活血安神膏对脑缺血后睡眠剥夺大鼠单胺类神经递质的影响
Journal Article	林明霞; 李宝梅; 朱春燕	2021	活血安神膏对脑缺血后睡眠剥夺大鼠单胺类神经递质的影响
Journal Article	林巧芳	2018	艾司西酞普兰治疗脑卒中后焦虑抑郁伴失眠的临床观察
Journal Article	林巧芳	2018	艾司西酞普兰治疗脑卒中后焦虑抑郁伴失眠的临床观察
Journal Article	林榕; 翁克姬; 陈丹凤	2023	早期康复性护理干预结合系统化健康指导对脑出血患者的影响
Journal Article	林润清; 吴晓华; 冼祖新; 于海龙; 向勇	2019	齐刺肩四穴联合中药湿敷治疗卒中后肩痛临床研究
Journal Article	林赛君	2023	低强度间歇有氧运动护理模式对脑卒中后失眠患者应对方式及睡眠质量的影响
Journal Article	林赛君	2023	低强度间歇有氧运动护理模式对脑卒中后失眠患者应对方式及睡眠质量的影响
Journal Article	林少娣; 崔少香; 李国燕	2021	基于IMB模型的康复锻炼对重型颅脑损伤患者神经功能、肢体功能、睡眠质量的影响
Journal Article	林少娣; 崔少香; 李国燕	2021	基于IMB模型的康复锻炼对重型颅脑损伤患者神经功能、肢体功能、睡眠质量的影响
Journal Article	林水香	2021	脑梗死并睡眠障碍患者实施睡眠分级护理的临床康复效果
Journal Article	林水香	2021	脑梗死并睡眠障碍患者实施睡眠分级护理的临床康复效果
Journal Article	林小玲	2021	急诊护理路径模式对急性脑梗死患者睡眠质量及治疗依从性的影响
Journal Article	林小玲	2021	急诊护理路径模式对急性脑梗死患者睡眠质量及治疗依从性的影响
Journal Article	林小云; 徐静; 居新梅	2017	综合护理干预对脑卒中患者睡眠质量的影响分析
Journal Article	林小云; 徐静; 居新梅	2017	综合护理干预对脑卒中患者睡眠质量的影响分析
Journal Article	林新	2022	尼莫地平治疗高血压脑出血效果观察及护理干预分析
Journal Article	林新	2022	脑梗死患者接受优质护理对改善负面情绪的临床价值
Journal Article	林新	2022	脑梗死患者接受优质护理对改善负面情绪的临床价值
Journal Article	林新	2022	尼莫地平治疗高血压脑出血效果观察及护理干预分析
Journal Article	林雄坡; 刘云肖; 马京华; 赵敬; 郝子兰	2024	正念减压疗法对急性缺血性脑卒中患者疾病进展恐惧、睡眠及生命质量的影响
Journal Article	林燕	2023	中西医结合护理在老年脑卒中的应用及对生活质量的影响分析
Journal Article	林燕萍; 陈丽文	2019	综合护理在脑卒中后阻塞性睡眠呼吸暂停并吞咽障碍患者中的效果观察
Journal Article	林燕萍; 陈丽文	2019	综合护理在脑卒中后阻塞性睡眠呼吸暂停并吞咽障碍患者中的效果观察
Journal Article	林一苹	2021	睡眠护理干预对改善脑卒中患者睡眠颠倒及促进康复的效果
Journal Article	林一苹	2021	睡眠护理干预对改善脑卒中患者睡眠颠倒及促进康复的效果
Journal Article	林亦文; 苏榆婷; 朱婷; 佘君慧	2023	乌灵胶囊对脑梗死后睡眠障碍患者生活质量影响
Journal Article	林悦佳; 马朝晖; 沈虹; 江敏青	2017	祛风化痰、活血通络法联合耳穴压豆治疗风痰上扰夹瘀型脑卒中后失眠症疗效观察
Journal Article	林志斌; 王东升	2023	头穴丛刺联合四花穴埋针治疗中风后失眠的临床观察
Journal Article	林志斌; 王东升	2023	头穴丛刺联合四花穴埋针治疗中风后失眠的临床观察
Journal Article	林自恒; 林秀洁; 黄礼传; 胡耀华; 占家铣	2020	文拉法辛联合右佐匹克隆治疗缺血性脑卒中后抑郁伴失眠症状疗效研究
Journal Article	林自恒; 林秀洁; 黄礼传; 胡耀华; 占家铣	2020	文拉法辛联合右佐匹克隆治疗缺血性脑卒中后抑郁伴失眠症状疗效研究
Journal Article	林自恒; 林秀洁; 黄礼传; 胡耀华; 占家铣	2020	文拉法辛联合右佐匹克隆治疗缺血性脑卒中后抑郁伴失眠症状疗效研究
Journal Article	蔺红梅	2022	早期吞咽障碍筛查及康复护理对脑出血患者康复的效果分析
Journal Article	凌英; 梁旭; 周楠; 蔡小玲	2018	偏瘫体位支撑套垫在脑卒中患者良姿位摆放中的应用效果
Journal Article	凌英; 梁旭; 周楠; 蔡小玲	2018	偏瘫体位支撑套垫在脑卒中患者良姿位摆放中的应用效果
Journal Article	凌征梅	2017	经颅磁刺激治疗脑卒中后失眠的临床研究
Journal Article	凌征梅	2017	经颅磁刺激治疗脑卒中后失眠的临床研究
Journal Article	刘爱桢; 林超; 门玉芝; 戚务郡; 张安琪	2023	耳穴压豆与脐灸护理对中风后失眠患者睡眠质量和生活质量的影响
Journal Article	刘丙丽	2012	护理干预对急性脑梗死患者生活质量的影响观察
Journal Article	刘丙丽	2012	护理干预对急性脑梗死患者生活质量的影响观察
Journal Article	刘才丹; 余艳兰; 罗焕文	2022	头部刮痧联合耳穴埋豆在心脾两虚脑卒中失眠患者中的应用
Journal Article	刘朝朋; 王董; 杨红燕	2022	针刺联合佐匹克隆对脑梗死后睡眠障碍患者血清5-HT、BDNF水平及睡眠质量的影响
Journal Article	刘朝朋; 杨红燕; 王董	2023	高频重复经颅磁刺激联合失眠认知行为疗法对脑卒中后睡眠障碍患者睡眠质量的影响
Journal Article	刘橙橙; 刘陈; 刘莉; 周定伟; 韩鹏艳; 王坤鹏	2024	中药内服结合穴位埋线治疗中风后痰瘀互结型失眠临床观察
Journal Article	刘橙橙; 刘陈; 刘莉; 周定伟; 韩鹏艳; 王坤鹏	2024	中药内服结合穴位埋线治疗中风后痰瘀互结型失眠临床观察
Journal Article	刘驰; 郑自龙; 罗丽芳; 周舰	2018	针灸治疗脑卒中合并睡眠呼吸暂停综合征40例
Journal Article	刘聪; 杨玉峰; 李建波; 李国平	2015	普瑞巴林胶囊治疗脑卒中后丘脑痛的临床疗效
Journal Article	刘丹; 李健; 陈薇; 程亮; 刘树利	2020	米氮平联合养血清脑颗粒治疗老年脑卒中伴抑郁患者的临床观察
Journal Article	刘丹; 李健; 陈薇; 程亮; 刘树利	2020	米氮平联合养血清脑颗粒治疗老年脑卒中伴抑郁患者的临床观察
Journal Article	刘丹; 李健; 陈薇; 程亮; 刘树利; 户文娟	2019	米氮平联合养血清脑颗粒治疗脑卒中抑郁的临床研究
Journal Article	刘丹; 李健; 陈薇; 程亮; 刘树利; 户文娟; 刘文芳	2018	养血清脑颗粒联合米氮平治疗脑卒中后抑郁伴失眠的临床观察
Journal Article	刘丹; 李健; 陈薇; 程亮; 刘树利; 卢文娟	2018	米氮平联合养血清脑颗粒治疗脑卒中抑郁失眠临床研究
Journal Article	刘德芳; 邓燕春; 梁汝沛; 彭丽红	2018	两种药物联用对老年脑卒中急性期抑郁症患者神经功能及血清CRP、NE、5-HT水平的影响
Journal Article	刘德芳; 邓燕春; 梁汝沛; 彭丽红	2018	两种药物联用对老年脑卒中急性期抑郁症患者神经功能及血清CRP、NE、5-HT水平的影响
Journal Article	刘凡; 张红利	2023	脑循环经颅磁刺激联合醒脑开窍针刺法治疗脑卒中后抑郁失眠的效果
Journal Article	刘方方; 胡雪峰; 孙巳茵; 何玲; 申龙俊; 胡新平; 张汉义	2017	老年脑卒中和青年脑卒中病因及其临床预后观察
Journal Article	刘方玲	2023	早期康复护理对老年脑梗死患者的效果观察
Journal Article	刘芳	2009	大定风珠加味治疗中风后失眠30例
Journal Article	刘芳	2009	大定风珠加味治疗中风后失眠30例
Journal Article	刘芳; 李慧; 程燕; 王瑾玫; 张利	2024	认知行为疗法联合艾灸对脑卒中患者睡眠质量的影响
Journal Article	刘芳; 李慧; 程燕; 王瑾玫; 张利	2024	认知行为疗法联合艾灸对脑卒中患者睡眠质量的影响
Journal Article	刘芳; 聂平英; 修火琴; 吕泽偲; 陈星	2023	六字诀对脑卒中合并阻塞性睡眠呼吸暂停综合征患者嗜睡及认知功能的影响
Journal Article	刘芳; 郑玲; 王映丽	2024	预防性护理干预老年高血压脑出血患者护理效果及睡眠质量的影响研究
Journal Article	刘菲; 余永胜; 熊兴娟	2023	头体针治疗中风后不宁腿综合征的临床效果及对患者睡眠质量的影响研究
Journal Article	刘菲; 余永胜; 熊兴娟	2024	柴胡桂枝干姜汤加减联合普拉克索治疗中风后不宁腿综合征临床研究
Journal Article	刘菲; 余永胜; 熊兴娟	2024	柴胡桂枝干姜汤加减联合普拉克索治疗中风后不宁腿综合征临床研究
Journal Article	刘凤阁; 张红杰; 张瑞芳; 苗晓良	2013	青年脑卒中危险因素病例对照研究
Journal Article	刘福友; 陈维; 陈卫垠; 孙鸿辉	2006	郁乐疏胶囊治疗中风后抑郁的随机对照临床研究
Journal Article	刘福友; 陈维; 陈卫垠; 孙鸿辉	2006	郁乐疏胶囊治疗中风后抑郁的随机对照临床研究
Journal Article	刘谷秀	2013	连续性护理干预在脑卒中患者生活质量中的效果评价
Journal Article	刘谷秀	2013	连续性护理干预在脑卒中患者生活质量中的效果评价
Journal Article	刘广晨; 王馨	2022	疏肝安神汤与穴位按压联合艾司唑仑片治疗中风后失眠患者的效果
Journal Article	刘桂芬	2023	分析综合康复护理干预对脑卒中患者生命质量、睡眠质量的影响
Journal Article	刘桂芬	2024	循证护理干预对高龄糖尿病合并脑梗塞病人情绪、ESS评分的影响研究
Journal Article	刘国军; 黄河清; 陈康宁; 杨涌涛; 柳春雨; 段炜	2008	缺血性脑卒中脑干单胺类神经递质的变化与卒中后睡眠障碍的研究
Journal Article	刘国军; 黄河清; 陈康宁; 杨涌涛; 柳春雨; 段炜	2008	缺血性脑卒中脑干单胺类神经递质的变化与卒中后睡眠障碍的研究
Journal Article	刘海兰	2021	五苓散冷热浸泡联合循经点穴治疗脑梗死后肩手综合征Ⅰ期疗效观察
Journal Article	刘海艳; 蔡婉青	2022	康复护理及中医穴位贴敷与穴位按摩对脑卒中患者康复效果的影响
Journal Article	刘昊; 李骏	2024	湖北省宜昌市居民脑出血发病的危险因素分析
Journal Article	刘昊; 李骏	2024	湖北省宜昌市居民脑出血发病的危险因素分析
Journal Article	刘红华; 涂丽; 李芊; 彭可意; 刘迈兰	2021	中医五音疗法联合穴位指针辨证在脑卒中后抑郁病人中的应用研究
Journal Article	刘红华; 涂丽; 李芊; 彭可意; 刘迈兰	2021	中医五音疗法联合穴位指针辨证在脑卒中后抑郁病人中的应用研究
Journal Article	刘红霞; 殷春萍	2007	阴阳分时法治疗脑卒中后睡眠觉醒节律紊乱40例疗效观察
Journal Article	刘红霞; 殷春萍	2007	阴阳分时法治疗脑卒中后睡眠觉醒节律紊乱40例疗效观察
Journal Article	刘宏图	2019	氟哌噻吨美利曲辛片与高压氧治疗脑卒中后睡眠障碍的临床效果
Journal Article	刘会芹; 洪美丽; 方婷; 蔡鸿潮	2023	盐酸舍曲林片联合舒肝解郁胶囊对卒中后抑郁合并睡眠障碍患者的临床疗效
Journal Article	刘会芹; 洪美丽; 方婷; 蔡鸿潮	2023	盐酸舍曲林片联合舒肝解郁胶囊对卒中后抑郁合并睡眠障碍患者的临床疗效
Journal Article	刘惠娟; 林英健; 张海瑶; 胡金明	2024	不寐一号方治疗脑梗死后肝郁脾虚型睡眠障碍临床疗效观察
Journal Article	刘慧	2020	中医辨证施护对脑卒中后失眠症患者睡眠质量及不良情绪的影响
Journal Article	刘慧茹; 金杰; 裘轶辉; 肖汉琼; 谢书华; 徐永昌; 董晶	2016	上海市杨浦区社区居民鼾症患病率及危险因素调查
Journal Article	刘吉权; 邓丽霞	2021	“眠三针”配合重复经颅磁刺激改善脑卒中后失眠的临床研究
Journal Article	刘吉权; 邓丽霞	2021	眠三针"配合重复经颅磁刺激改善脑卒中后失眠的临床研究"
Journal Article	刘加美	2018	音乐运动疗法对卒中后抑郁患者的疗效观察
Journal Article	刘佳; 黄静; 倪娟; 石红梅; 贺涛涛; 刘晶晶	2024	疏肝解郁香囊对中风后患者焦虑抑郁情绪的效果观察
Journal Article	刘佳; 李根	2019	帕罗西汀治疗脑卒中睡眠障碍的疗效和安全性
Journal Article	刘佳琳; 杜元灏; 黎波; 熊俊; 胡亚才	2010	针灸治疗脑卒中后抑郁症的随机对照试验质量评价
Journal Article	刘佳琳; 杜元灏; 黎波; 熊俊; 胡亚才	2010	针灸治疗脑卒中后抑郁症的随机对照试验质量评价
Journal Article	刘家峰; 杨帆	2018	复式补泻针刺法结合乌梅丸治疗脑卒中后睡眠障碍临床研究
Journal Article	刘建熙; 秦晓明; 王佳惠	2020	神经节苷脂与纳洛酮对重型颅脑损伤患者血清炎性因子与预后的影响
Journal Article	刘健红	2011	自拟滋阴安神汤治疗脑卒中后失眠的临床观察
Journal Article	刘健红	2011	自拟滋阴安神汤治疗脑卒中后失眠的临床观察
Journal Article	刘健红; 黄坚红; 陈秀慧	2006	针刺治疗中风后失眠32例疗效观察
Journal Article	刘健红; 黄坚红; 陈秀慧	2006	针刺治疗中风后失眠32例疗效观察
Journal Article	刘健红; 黄坚红; 陈秀慧	2006	针刺治疗中风后失眠32例疗效观察
Journal Article	刘健红; 黄坚红; 陈秀慧	2006	针刺治疗中风后失眠32例疗效观察
Journal Article	刘健辉; 黄慧仪; 吕苏好; 庄礼兴	2022	醒脑开窍联合五门十变针法治疗缺血性中风后失眠疗效及对患者脑血管反应性的影响
Journal Article	刘健辉; 黄慧仪; 吕苏好; 庄礼兴	2022	醒脑开窍联合五门十变针法治疗缺血性中风后失眠疗效及对患者脑血管反应性的影响
Journal Article	刘晶晶; 焦雪蕾; 张小建; 刘宏伟; 周艳明	2019	活血化瘀解郁方联合通督益脑安神针法治疗卒中后失眠气虚血瘀证的疗效观察
Journal Article	刘晶晶; 张文娟	2018	中药熏洗联合耳穴压豆对中风后失眠患者的护理疗效观察
Journal Article	刘晶晶; 张小健; 刘宏伟; 周艳朋	2020	三七合枕清眠安汤联合通督益脑安神针治疗卒中后失眠气滞血瘀证疗效观察
Journal Article	刘景峰; 宋伟伟; 李宝栋; 王雅荣; 白德龙; 赵学栋; 宋佳; 张玉曼; 霍青	2022	夜预汤对卒中后失眠模型大鼠的治疗作用及其对NF-κB/NLRP3信号通路的影响
Journal Article	刘景峰; 宋伟伟; 李宝栋; 王雅荣; 白德龙; 赵学栋; 宋佳; 张玉曼; 霍青	2022	夜预汤对卒中后失眠模型大鼠的治疗作用及其对NF-κB/NLRP3信号通路的影响
Journal Article	刘景峰; 宋伟伟; 李宝栋; 王雅荣; 白德龙; 赵学栋; 宋佳; 张玉曼; 霍青	2023	预知子提取物对卒中后失眠模型大鼠海马PI3K/Akt信号通路的影响
Journal Article	刘景峰; 宋伟伟; 李宝栋; 王雅荣; 白德龙; 赵学栋; 宋佳; 张玉曼; 霍青	2023	预知子提取物对卒中后失眠模型大鼠海马PI3K/Akt信号通路的影响
Journal Article	刘景峰; 宋伟伟; 李宝栋; 王雅荣; 白德龙; 赵学栋; 宋佳; 张玉曼; 霍青	2023	夜预汤结合疏肝理气针刺法治疗卒中相关失眠障碍观察
Journal Article	刘敬兰; 杨峰; 牛武兵; 李华; 薛世虎	2016	脑卒中后抑郁应用帕罗西汀联合心理治疗的效果评价
Journal Article	刘静	2021	观察阿司匹林与氯吡格雷联合使用治疗脑梗死患者的临床疗效以及对睡眠质量的影响
Journal Article	刘静	2022	穴位贴敷联合耳穴压豆治疗中风后抑郁患者的临床效果及对失眠的影响研究
Journal Article	刘娟; 冯志伟; 刘保强	2024	丁苯酞与奥氮平联合治疗脑卒中后抑郁伴睡眠障碍的临床观察
Journal Article	刘娟; 张琰; 刘炜; 代雅琪; 陶晶晶; 黄从新; 陈芳	2015	湖北地区居民体力活动对心血管病的影响
Journal Article	刘娟; 张琰; 刘炜; 代雅琪; 陶晶晶; 黄从新; 陈芳	2015	湖北地区居民体力活动对心血管病的影响
Journal Article	刘娟侠	2021	分析耳穴压豆配合隔姜灸心俞穴治护脑卒中后睡眠障碍
Journal Article	刘军兴	2017	针刺对脑卒中后失眠患者觉醒状态调节作用临床研究
Journal Article	刘君; 袁清平; 熊丽; 袁真真	2019	聚焦解决模式对脑出血患者心理适应及睡眠质量的影响
Journal Article	刘俊超; 张娜	2021	文拉法辛联合甜梦胶囊治疗脑梗死后焦虑抑郁对照研究
Journal Article	刘俊超; 张娜	2021	文拉法辛联合甜梦胶囊治疗脑梗死后焦虑抑郁对照研究
Journal Article	刘俊琼	2014	乌灵胶囊改善卒中后抑郁患者睡眠障碍临床疗效观察
Journal Article	刘俊琼	2014	乌灵胶囊改善卒中后抑郁患者睡眠障碍临床疗效观察
Journal Article	刘兰椿; 毛启远; 刘吉祥; 张羽墨; 鲁梦倩	2021	推拿与常规治疗改善中风后遗症及下肢深静脉血栓有效性的Meta分析
Journal Article	刘兰椿; 毛启远; 刘吉祥; 张羽墨; 鲁梦倩	2021	推拿与常规治疗改善中风后遗症及下肢深静脉血栓有效性的Meta分析
Journal Article	刘立群	2019	十八段锦联合康复训练对中风偏瘫患者功能恢复的影响
Journal Article	刘立群	2019	十八段锦联合康复训练对中风偏瘫患者功能恢复的影响
Journal Article	刘丽	2024	多元化临床路径护理对急性缺血性脑卒中患者负性情绪及睡眠质量的影响分析
Journal Article	刘丽; 刘明恒; 李秀婵	2019	早期综合康复护理干预在脑卒中偏瘫患者中的应用效果
Journal Article	刘丽; 王传英; 王惠礼; 冯梓芸; 丁懿; 李丽	2023	五行音乐对脑卒中后阈下抑郁病人抑郁情绪、神经功能及氨基酸类神经递质的影响
Journal Article	刘丽丹; 李达丽; 徐佳骏; 彭颜晖	2017	酒石酸唑吡坦片对急性脑卒中睡眠障碍患者神经功能、睡眠质量的影响观察
Journal Article	刘丽丹; 李达丽; 徐佳骏; 彭颜晖	2017	酒石酸唑吡坦片对急性脑卒中睡眠障碍患者神经功能、睡眠质量的影响观察
Journal Article	刘丽娟; 李建军	2023	白内障术后非动脉炎性缺血性视神经病变
Journal Article	刘利利; 代文科; 韩永胜	2013	巴氯芬治疗急性脑卒中后持续性呃逆的疗效观察
Journal Article	刘莉	2020	中西医结合护理对卒中后吞咽障碍患者的影响
Journal Article	刘莉	2020	中西医结合护理对卒中后吞咽障碍患者的影响
Journal Article	刘莲; 李梦雪	2020	温针灸联合耳穴压丸治疗缺血性脑卒中心脾两虚型失眠的疗效观察
Journal Article	刘莲; 李梦雪	2020	温针灸联合耳穴压丸治疗缺血性脑卒中心脾两虚型失眠的疗效观察
Journal Article	刘林园	2024	耳穴压豆与穴位按摩联合早期康复护理对脑卒中患者的影响
Journal Article	刘琳	2022	时间护理在颅底肿瘤术后患者中的应用效果
Journal Article	刘琳琳; 魏琳; 庆原	2023	基于压力与应激理论的护理在高血压并发急性脑梗死患者中的应用
Journal Article	刘琳琳; 魏琳; 庆原	2023	基于压力与应激理论的护理在高血压并发急性脑梗死患者中的应用
Journal Article	刘玲玲; 钟雯; 冯锦绣	2023	分析早期康复护理模式对急性期脑梗死患者肢体功能及睡眠的影响
Journal Article	刘凌云; 孙英娜	2017	脑卒中患者失眠原因分析及护理对策观察
Journal Article	刘璐; 李晓军; 张潇潇; 商伟伟; 张雪; 刘永刚; 边慧晶; 王姗姗	2022	盐酸度洛西汀联合盐酸曲唑酮治疗缺血性脑卒中后焦虑抑郁共病状态的效果
Journal Article	刘露阳; 王鹏琴	2017	眼针治疗卒中后失眠的随机对照研究
Journal Article	刘露阳; 王鹏琴	2017	眼针治疗卒中后失眠的随机对照研究
Journal Article	刘玫瑰; 洪彬彬; 王艺珍	2023	分析认知护理干预模式对老年高血压脑出血患者神经功能缺损、睡眠状态及生命质量的影响
Journal Article	刘梅媚	2022	基于微信平台的中医延续护理在缺血性卒中患者中的应用效果
Journal Article	刘明月; 胡建荣; 姜晋灵	2022	帕罗西汀对脑卒中后抑郁合并失眠患者的不良情绪、睡眠质量及脑源性神经营养因子的影响
Journal Article	刘明月; 胡建荣; 姜晋灵	2022	帕罗西汀对脑卒中后抑郁合并失眠患者的不良情绪、睡眠质量及脑源性神经营养因子的影响
Journal Article	刘牧军; 李振南; 陈丹	2020	五志过极护理在体外反搏治疗缺血性脑卒中后睡眠障碍患者中的应用效果
Journal Article	刘牧军; 李振南; 陈丹	2020	五志过极护理在体外反搏治疗缺血性脑卒中后睡眠障碍患者中的应用效果
Journal Article	刘牧军; 刘中迪; 李振南; 王建莉	2019	温灸脐疗法对中风恢复期患者睡眠倒错的护理效果
Journal Article	刘牧军; 刘中迪; 李振南; 王建莉	2019	温灸脐疗法对中风恢复期患者睡眠倒错的护理效果
Journal Article	刘娜; 李芳; 张卿瑾; 赵文静; 谢学娟; 郭少凡	2023	中医五音疗法辅助干预脑卒中疗效的Meta分析
Journal Article	刘娜; 李芳; 张卿瑾; 赵文静; 谢学娟; 郭少凡	2023	中医五音疗法辅助干预脑卒中疗效的Meta分析
Journal Article	刘娜; 张子丽	2017	耳穴揿针联合西药治疗脑卒中后失眠临床观察
Journal Article	刘娜; 张子丽	2017	耳穴揿针联合西药治疗脑卒中后失眠临床观察
Journal Article	刘娜娜	2023	康复护理干预对中风偏瘫患者肢体功能恢复的影响分析
Journal Article	刘南芬	2017	护理干预对老年脑卒中睡眠质量的影响作用观察
Journal Article	刘奇男; 董光辉; 贾庆毅; 滕月舟; 王曙光; 张少青; 曹东林	2004	丹东市乡村居民慢性病行为危险因素分析
Journal Article	董. 刘奇男, 贾庆毅,滕月舟,王曙光,张少青,曹东林	2004	丹东市乡村居民慢性病行为危险因素分析
Journal Article	刘倩	2019	神经阻滞联合中药贴敷治疗中风偏瘫患者肩关节疼痛70例临床研究
Journal Article	刘庆林; 张化民; 王淑芳	2015	亲属陪护健康教育对老年脑卒中患者的影响
Journal Article	刘庆林; 张化民; 王淑芳	2015	亲属陪护健康教育对老年脑卒中患者的影响
Journal Article	刘秋凤	2021	心理护理对重症监护室患者焦虑情绪及睡眠质量的影响
Journal Article	刘秋凤	2021	心理护理对重症监护室患者焦虑情绪及睡眠质量的影响
Journal Article	刘荣华; 张琴英; 陈兴梅; 朱红芬; 吴梅; 方郦瑶; 周艳芳	2018	优质护理对提高出血性脑卒中患者满意度的影响分析
Journal Article	刘锐坚; 叶志兵	2019	针灸联合康复训练治疗脑中风后遗症的临床疗效观察
Journal Article	刘瑞华; 王蕾; 陈丽娟	2023	Roy适应模式联合运动-心理-睡眠干预对脑梗死康复期患者自我感受负担及应激反应的影响
Journal Article	刘瑞君; 田超; 姚艳艳	2022	小剂量阿加曲班联合双抗治疗急性缺血性脑卒中的疗效及对患者睡眠质量的影响
Journal Article	刘瑞君; 田超; 姚艳艳	2022	小剂量阿加曲班联合双抗治疗急性缺血性脑卒中的疗效及对患者睡眠质量的影响
Journal Article	刘慎兰	2012	护理干预对脑卒中患者睡眠障碍的影响
Journal Article	刘慎兰	2012	护理干预对脑卒中患者睡眠障碍的影响
Journal Article	刘诗翔; 卜宪聪	2013	黛力新治疗脑卒中后睡眠障碍30例的临床疗效
Journal Article	刘诗翔; 卜宪聪	2013	黛力新治疗脑卒中后睡眠障碍30例的临床疗效
Journal Article	刘世福; 王秀丽; 张星	2011	黛力新治疗脑卒中后睡眠障碍的临床观察
Journal Article	刘世福; 王秀丽; 张星	2011	黛力新治疗脑卒中后睡眠障碍的临床观察
Journal Article	刘守国	2021	养血清脑颗粒联合艾司唑仑治疗脑卒中后睡眠障碍疗效
Journal Article	刘书芳; 倪朝民; 韩瑞; 李踔; 孙会芳; 高圣海; 武行华	2007	影响脑卒中患者日常生活活动能力社区康复效果的相关因素
Journal Article	刘书芳; 倪朝民; 韩瑞; 李踔; 孙会芳; 高圣海; 武行华	2007	影响脑卒中患者日常生活活动能力社区康复效果的相关因素
Journal Article	刘淑英	2022	卒中单元模式下醒神启闭针刺治疗卒中后抑郁疗效观察及对血清Th型细胞因子的影响
Journal Article	刘淑英	2022	卒中单元模式下醒神启闭针刺治疗卒中后抑郁疗效观察及对血清Th型细胞因子的影响
Journal Article	刘爽	2023	个体化心理护理在老年脑梗死护理中的应用
Journal Article	刘爽	2023	个体化心理护理在老年脑梗死护理中的应用
Journal Article	刘顺美; 刘莉; 付相利; 朱晓燕	2020	百乐眠胶囊辅助阿司匹林与氯吡格雷治疗脑梗死后睡眠障碍临床效果以及对睡眠质量、负性情绪的影响
Journal Article	刘顺美; 卢宁; 刘丽; 付相利; 朱晓燕	2019	舒肝解郁胶囊联合中药浴足辅助治疗脑卒中患者睡眠障碍效果观察
Journal Article	刘顺美; 卢宁; 刘丽; 付相利; 朱晓燕	2019	舒肝解郁胶囊联合中药浴足辅助治疗脑卒中患者睡眠障碍效果观察
Journal Article	刘四维; 关敏; 李宝金; 李程; 高强	2017	小脑顶核电刺激治疗脑卒中后睡眠障碍临床研究
Journal Article	刘四维; 关敏; 李宝金; 李程; 高强	2017	小脑顶核电刺激治疗脑卒中后睡眠障碍临床研究
Journal Article	刘素芳; 张远玲; 李霞; 张慧慧; 沈薇	2017	耳穴埋豆配合放松训练对中风后失眠的护理疗效观察
Journal Article	刘涛; 兰春伟; 袁昆雄; 王清勇	2020	青年缺血性脑卒中颅内大动脉狭窄的发病原因、危险因素及其影像学特点分析
Journal Article	刘涛; 兰春伟; 袁昆雄; 王清勇	2020	青年缺血性脑卒中颅内大动脉狭窄的发病原因、危险因素及其影像学特点分析
Journal Article	刘涛; 陆宁; 吴亦文	2014	西酞普兰片联合银杏叶胶囊治疗脑梗死后抑郁的疗效观察
Journal Article	刘涛; 陆宁; 吴亦文	2014	西酞普兰片联合银杏叶胶囊治疗脑梗死后抑郁的疗效观察
Journal Article	刘涛; 吴新龙; 刘新志	2017	西酞普兰联合中药治疗中风后抑郁症的临床观察
Journal Article	刘涛; 吴新龙; 刘新志	2017	西酞普兰联合中药治疗中风后抑郁症的临床观察
Journal Article	刘庭	2023	中医康复护理在脑卒中肢体功能障碍患者中的应用效果
Journal Article	刘婷	2021	萧氏双C护理模式联合运动训练在脑梗死后遗运动障碍患者中的应用效果
Journal Article	刘婷; 陈冬霞	2022	基于体质辨识的针对性干预方案对脑卒中后遗症期失眠患者睡眠质量的影响研究
Journal Article	刘薇薇; 陈国芳; 刘雷婧; 平蕾; 周生奎	2014	长期CPAP治疗在脑梗塞合并中、重度OSAHS患者中的应用
Journal Article	刘薇薇; 陈国芳; 刘雷婧; 平蕾; 周生奎	2014	长期CPAP治疗在脑梗塞合并中、重度OSAHS患者中的应用
Journal Article	刘伟	2023	天王补心丹辅治脑卒中后失眠症的临床效果
Journal Article	刘伟	2023	天王补心丹辅治脑卒中后失眠症的临床效果
Journal Article	刘伟清; 詹德利	2020	养血清脑颗粒联合艾司唑仑治疗脑卒中后睡眠障碍疗效及对患者血清5-羟色胺水平的影响
Journal Article	刘卫林; 杨耀峰; 马利利	2019	百乐眠胶囊联合舍曲林治疗脑卒中睡眠障碍的效果观察
Journal Article	刘卫林; 杨耀峰; 马利利	2019	百乐眠胶囊联合舍曲林治疗脑卒中睡眠障碍的效果观察
Journal Article	刘文萍; 刘丽丹; 李达丽; 彭颜晖; 杨新玲	2020	脑电仿生电刺激对缺血性脑卒中失眠症患者睡眠质量的影响
Journal Article	刘喜会	2019	中医药干预对改善脑卒中后睡眠障碍疗效与安全性的系统评价探讨
Journal Article	刘喜会	2019	中医药干预对改善脑卒中后睡眠障碍疗效与安全性的系统评价探讨
Journal Article	刘喜艳; 崔秀卿; 刘新蕊; 王红英; 雷俊锋; 史福平; 赵慧新; 李会敏	2017	百乐眠联合草酸艾司西酞普兰治疗脑卒中后抑郁的疗效观察
Journal Article	刘喜艳; 崔秀卿; 刘新蕊; 王红英; 雷俊锋; 史福平; 赵慧新; 李会敏	2017	百乐眠联合草酸艾司西酞普兰治疗脑卒中后抑郁的疗效观察
Journal Article	刘霞; 浦芳; 刘辉; 郎秋雯; 李佩芳	2024	通督调神针法联合艾司唑仑片对缺血性脑卒中后失眠患者脑血流、多导睡眠图指标以及神经递质的影响
Journal Article	刘霞; 钟如春; 国华	2021	针刺联合耳穴压丸治疗中风后失眠的疗效评价
Journal Article	刘先松; 行书丽; 董永书	2014	头部穴位留针治疗中风后抑郁的临床疗效分析
Journal Article	刘先文	2016	前列地尔与血塞通对治疗急性脑梗死的安全性对比研究
Journal Article	刘先文	2016	前列地尔与血塞通对治疗急性脑梗死的安全性对比研究
Journal Article	刘相玉; 梁彦启; 贾晨雨; 孙鹏	2022	丁苯酞氯化钠注射液联合双联抗血小板药物治疗进展性脑梗死的效果观察
Journal Article	刘潇; 甘泉涌; 张琪然; 包莉; 胡长虎; 黄柳	2023	渐进式阻力训练对脑卒中抑郁患者抑郁程度和睡眠质量的影响
Journal Article	刘潇; 甘泉涌; 张琪然; 包莉; 胡长虎; 黄柳	2023	渐进式阻力训练对脑卒中抑郁患者抑郁程度和睡眠质量的影响
Journal Article	刘小凤	2023	路径式早期康复护理对脑梗死患者神经功能及睡眠质量的影响
Journal Article	刘小凤	2023	路径式早期康复护理对脑梗死患者神经功能及睡眠质量的影响
Journal Article	刘小红; 周熙; 王韵; 王竹行; 张福琴; 廖焦鲁; 邓唯佳	2022	针刺照海、申脉穴联合耳穴贴压治疗脑卒中后失眠症疗效观察
Journal Article	刘小红; 周熙; 王韵; 王竹行; 张福琴; 廖焦鲁; 邓唯佳	2022	针刺照海、申脉穴联合耳穴贴压治疗脑卒中后失眠症疗效观察
Journal Article	刘晓敏	2016	探讨重症高血压脑出血术后护理观察
Journal Article	刘晓文	2023	协同护理干预措施对脑卒中患者照顾者生活质量及照顾能力的影响评价
Journal Article	刘欣	2021	正念减压疗法联合甜梦口服液治疗脑梗死后失眠的效果研究
Journal Article	刘欣; 张爱君; 闫宗蕊	2020	正念治疗联合甜梦口服液对卒中后抑郁睡眠或认知的改善
Journal Article	刘星	2023	中医康复护理在脑卒中肢体功能障碍患者中的应用及对心理状态、睡眠质量的影响
Journal Article	刘星	2023	中医康复护理在脑卒中肢体功能障碍患者中的应用及对心理状态、睡眠质量的影响
Journal Article	刘兴浦	2022	针刺联合补阳还五汤加减治疗中风后气虚血瘀型失眠的临床疗效观察
Journal Article	刘兴浦	2022	针刺联合补阳还五汤加减治疗中风后气虚血瘀型失眠的临床疗效观察
Journal Article	刘研; 巴赫; 赵邓; 刘丽; 李建飞; 王建; 李丽	2021	基于头针的音乐疗法对卒中后抑郁疗效的静息态功能磁共振观察
Journal Article	刘研; 巴赫; 赵邓; 刘丽; 李建飞; 王建; 李丽	2021	基于头针的音乐疗法对卒中后抑郁疗效的静息态功能磁共振观察
Journal Article	刘彦麟; 杨喜兵; 任宏斌; 王笑梅; 于亚洁; 罗开涛	2024	醒脑开窍针刺法联合经颅磁刺激对缺血性卒中后恢复期抑郁状态的影响
Journal Article	刘彦麟; 杨喜兵; 任宏斌; 王笑梅; 于亚洁; 罗开涛	2024	醒脑开窍针刺法联合经颅磁刺激对缺血性卒中后恢复期抑郁状态的影响
Journal Article	刘艳; 裴胜利; 杜谢琴; 刘英; 黄媛	2021	重复经颅磁刺激联合臭氧自血疗法对治疗脑卒中后睡眠障碍的影响
Journal Article	刘艳丽	2022	研究ICU护理干预在脑出血患者术后护理中的应用效果
Journal Article	刘艳美	2015	氯吡格雷联合阿司匹林双抗治疗进展性脑梗死疗效评估
Journal Article	刘艳美	2015	氯吡格雷联合阿司匹林双抗治疗进展性脑梗死疗效评估
Journal Article	刘洋; 吴云; 王拓一	2016	氯吡格雷对急性脑梗死患者体内生物钟基因的表达规律及睡眠的影响
Journal Article	刘耀东; 徐安坡; 王俊霞; 孙丽萍; 段海平; 王志强	2008	养血清脑颗粒治疗高血压性脑出血疗效观察
Journal Article	刘奕罕; 朱宁; 薛孟周	2024	阈值压力负荷呼吸肌训练联合持续气道正压通气对脑卒中伴阻塞性睡眠呼吸暂停低通气综合征患者睡眠及呼吸功能的影响：一项随机对照试验
Journal Article	刘奕罕; 朱宁; 薛孟周	2024	阈值压力负荷呼吸肌训练联合持续气道正压通气对脑卒中伴阻塞性睡眠呼吸暂停低通气综合征患者睡眠及呼吸功能的影响:一项随机对照试验
Journal Article	刘英英	2019	社区医院全科门诊老年患者疾病就诊情况调查分析
Journal Article	刘莹; 朱杰	2023	针灸联合电刺激及吞咽训练治疗脑卒中吞咽障碍患者的疗效
Journal Article	刘颖	2021	对脑梗死并失眠患者实施睡眠护理管理对其病情恢复的影响研究
Journal Article	刘颖; 郭静	2021	老年脑卒患者如何护理？
Journal Article	刘永锋; 马晓明; 闫兵; 杨颖; 黄杏贤; 于海波	2016	针刺配合艾灸百会穴治疗中风后失眠疗效观察
Journal Article	刘永锋; 马晓明; 闫兵; 杨颖; 黄杏贤; 于海波	2016	针刺配合艾灸百会穴治疗中风后失眠疗效观察
Journal Article	刘永辉; 王宁	2024	草酸艾司西酞普兰联合阿普唑仑治疗对老年脑卒中后焦虑抑郁患者睡眠质量和神经功能的影响
Journal Article	刘勇; 陈晨友	2021	电针神门、内关穴治疗脑卒中后失眠的临床观察
Journal Article	刘勇; 陈晨友	2021	电针神门、内关穴治疗脑卒中后失眠的临床观察
Journal Article	刘勇; 李慧明	2012	缺血性卒中患者心型脂肪酸结合蛋白增高的相关危险因素分析
Journal Article	刘瑜	2020	艾地苯醌联合常规药物治疗帕金森病疗效的临床观察
Journal Article	刘瑜	2020	艾地苯醌联合常规药物治疗帕金森病疗效的临床观察
Journal Article	刘宇航; 程金湘; 赵显超; 张丽萍; 薛盛文; 王怡; 宿长军	2023	脑卒中相关失眠的治疗新进展
Journal Article	刘宇航; 程金湘; 赵显超; 张丽萍; 薛盛文; 王怡; 宿长军	2023	脑卒中相关失眠的治疗新进展
Journal Article	刘玉琢; 徐超; 秘玉清; 王啸宇; 陈倩; 陈彤; 薛梓晨; 罗盛; 李伟	2022	山东省城市社区老年人心脑血管疾病患病现状及影响因素分析
Journal Article	刘玉琢; 徐超; 秘玉清; 王啸宇; 陈倩; 陈彤; 薛梓晨; 罗盛; 李伟	2022	山东省城市社区老年人心脑血管疾病患病现状及影响因素分析
Journal Article	刘媛; 李宸芮; 吴毅明	2024	针灸联合常规西医治疗对卒中后焦虑患者睡眠质量及微循环的影响
Journal Article	刘岳	2020	针灸联合中药对高血压脑出血偏瘫合并睡眠障碍患者康复效果的影响
Journal Article	刘岳毅; 李元宇; 冯敬怀; 罗旌跃	2022	西格列汀治疗2型糖尿病合并急性脑梗死的疗效及其对患者睡眠质量的影响
Journal Article	刘岳毅; 李元宇; 冯敬怀; 罗旌跃	2022	西格列汀治疗2型糖尿病合并急性脑梗死的疗效及其对患者睡眠质量的影响
Journal Article	刘云飞; 薛慧	2020	延续性护理干预在缺血性脑卒中患者中的应用效果及对治疗依从性的影响
Journal Article	刘云飞; 薛慧	2020	延续性护理干预在缺血性脑卒中患者中的应用效果及对治疗依从性的影响
Journal Article	刘泽华	2024	强化阿托伐他汀联合双联抗血小板药物治疗急性进展性脑梗死的疗效研究
Journal Article	刘兆平; 曾满萍; 敖志艳; 李湘琼	2022	“滋水涵木”针刺联合呼吸导引术干预卒中后抑郁伴睡眠障碍患者疗效观察
Journal Article	刘争杨; 张林林; 房伟伟; 刘春艳	2024	低频rTMS对脑梗死合并睡眠障碍患者血清5-HIAA、神经肽、NSE及5-HT水平的影响
Journal Article	刘正芳; 张建泉; 邵淑娟; 王石峰	2013	针刺治疗卒中后抑郁的疗效评价
Journal Article	刘志超; 姚涛; 彭勃	2021	正压无创呼吸机治疗对阻塞性睡眠呼吸暂停低通气综合征患者认知功能的影响
Journal Article	刘志超; 姚涛; 彭勃	2021	正压无创呼吸机治疗对阻塞性睡眠呼吸暂停低通气综合征患者认知功能的影响
Journal Article	刘志远	2015	中药三黄安神汤治疗脑梗死后痰热内扰型失眠症疗效观察
Journal Article	刘志远	2015	中药三黄安神汤治疗脑梗死后痰热内扰型失眠症疗效观察
Journal Article	刘遵志	2018	中西医结合治疗中风后抑郁疗效观察
Journal Article	刘遵志	2018	中西医结合治疗中风后抑郁疗效观察
Journal Article	柳丽萍; 董晓露; 邵其遐; 林初勇	2022	八段锦联合经颅磁刺激对脑卒中后失眠患者睡眠质量的影响
Journal Article	柳丽萍; 董晓露; 邵其遐; 林初勇	2022	八段锦联合经颅磁刺激对脑卒中后失眠患者睡眠质量的影响
Journal Article	柳邱; 李丹	2022	分期穴位深刺联合口腔训练治疗脑卒中后吞咽障碍的临床疗效分析
Journal Article	柳邱; 李丹	2022	分期穴位深刺联合口腔训练治疗脑卒中后吞咽障碍的临床疗效分析
Journal Article	龙翠英; 赵柯心; 刘晓璟	2020	针灸结合康复训练治疗脑中风后遗症的疗效评价
Journal Article	龙翠英; 赵柯心; 刘晓璟	2020	针灸结合康复训练治疗脑中风后遗症的疗效评价
Journal Article	龙芙蓉; 王芳; 包尚懿; 罗珊; 刘影	2012	情志护理对脑梗死急性期患者焦虑和睡眠障碍的影响
Journal Article	龙芙蓉; 王芳; 包尚懿; 罗珊; 刘影	2012	情志护理对脑梗死急性期患者焦虑和睡眠障碍的影响
Journal Article	龙其泰; 杨秋玲; 窦汝香	2021	早期阿托伐他汀强化治疗急性脑梗死的短期疗效及对外周血基质金属蛋白酶-9水平的影响
Journal Article	龙其泰; 杨秋玲; 窦汝香	2021	早期阿托伐他汀强化治疗急性脑梗死的短期疗效及对外周血基质金属蛋白酶-9水平的影响
Journal Article	龙玮	2018	心理护理对脑卒中患者情绪状态及睡眠质量的影响
Journal Article	娄洋; 彭壮	2019	三联式护理模式干预脑卒中后睡眠障碍86例临床观察
Journal Article	卢呈玉	2022	早期康复护理对老年脑梗死患者的效果及对其睡眠质量的影响分析
Journal Article	卢呈玉	2022	早期康复护理对老年脑梗死患者的效果及对其睡眠质量的影响分析
Journal Article	卢锋; 兰毅; 王轶; 周芸	2021	观察舒肝解郁胶囊联合右佐匹克隆对卒中后抑郁伴失眠患者的疗效
Journal Article	卢桂洲	2023	经颅直流电刺激对脑卒中后偏瘫患者功能恢复、睡眠的影响
Journal Article	卢锴锋; 董雅洁; 罗娜; 李颖; 李宝芬	2018	心理干预对脑卒中后抑郁患者生命质量和睡眠状态的影响
Journal Article	卢荣干	2023	脑卒中后早期康复训练对预后效果的影响研究
Journal Article	卢珊珊	2018	个体化优质护理服务对脑卒中睡眠障碍患者情绪状态、睡眠质量及诊疗依从性的影响
Journal Article	卢珊珊	2018	个体化优质护理服务对脑卒中睡眠障碍患者情绪状态、 睡眠质量及诊疗依从性的影响
Journal Article	卢雪琴; 汪鑫欣; 刘晓玥; 刘荣; 寇琳	2021	综合睡眠干预在脑卒中睡眠障碍患者中的应用效果
Journal Article	卢亚丽	2023	中药穴位贴敷联合耳穴贴压法对脑卒中后失眠的治疗效果分析
Journal Article	卢琰琰; 李振宗; 叶仿武	2008	益肾调督养心针法治疗脑卒中后失眠症25例临床观察
Journal Article	卢琰琰; 李振宗; 叶仿武; 庞勇	2008	益肾调督养心针法治疗脑卒中后失眠症25例临床观察
Journal Article	卢颖	2016	针刺联合心理干预对中风后睡眠障碍患者睡眠质量的影响
Journal Article	卢颖	2016	针刺联合心理干预对中风后睡眠障碍患者睡眠质量的影响
Journal Article	卢媛媛	2020	睡眠分级护理改善脑梗死患者睡眠质量的临床效果观察
Journal Article	卢媛媛	2020	睡眠分级护理改善脑梗死患者睡眠质量的临床效果观察
Journal Article	卢月英	2024	精细化护理模式在缺血性脑卒中患者中的应用效果
Journal Article	芦倩; 史磊	2023	丁苯酞对急性脑梗死患者的疗效及对睡眠质量的影响观察
Journal Article	芦倩; 史磊	2023	丁苯酞对急性脑梗死患者的疗效及对睡眠质量的影响观察
Journal Article	芦倩; 张聪	2024	阿替普酶静脉溶栓治疗急性脑梗死的疗效及对睡眠的影响
Journal Article	芦倩; 张聪	2024	阿替普酶静脉溶栓治疗急性脑梗死的疗效及对睡眠的影响
Journal Article	芦雪峥; 李惠; 张倩; 刘亚楠; 樊昕妮; 董禄禄	2018	有氧运动对脑卒中患者睡眠质量的影响
Journal Article	鲁存林	2015	补阳还五汤联合神经生长因子对改善脑梗死患者神经功能及生活能力的效果评价
Journal Article	鲁存林	2015	补阳还五汤联合神经生长因子对改善脑梗死患者神经功能及生活能力的效果评价
Journal Article	鲁大云	2021	运动想象训练在老年缺血性脑卒中患者的应用研究
Journal Article	鲁艳华	2024	责任制整体护理对神经重症缺血性脑卒中患者预后的影响分析
Journal Article	鲁志红; 郝玉杰; 马桂芬; 王立田	2010	生物反馈治疗对150例脑卒中后睡眠障碍患者的临床观察
Journal Article	陆海娟; 姚青; 朱雅燕; 徐颖梅; 钱立锋	2022	子午流注耳穴揿针辅助治疗中风后痰热扰心型失眠效果观察
Journal Article	陆海娟; 姚青; 朱雅燕; 徐颖梅; 钱立锋	2022	子午流注耳穴揿针辅助治疗中风后痰热扰心型失眠效果观察
Journal Article	陆隽文; 姚雪梅; 钟若诗; 王小兰; 郭慧宁; 谢大明; 汪颖霞; 张鹏; 王婷婷	2023	上海社区老年人脑卒中患病风险的病例对照研究
Journal Article	陆隽文; 姚雪梅; 钟若诗; 王小兰; 郭慧宁; 谢大明; 汪颖霞; 张鹏; 王婷婷	2023	上海社区老年人脑卒中患病风险的病例对照研究
Journal Article	陆明胜; 高菡璐	2021	观察康复治疗对老年脑梗死急性期睡眠障碍患者的临床效果
Journal Article	陆仙杨	2023	心理护理用于老年脑梗死伴抑郁症患者中的分析
Journal Article	陆雪; 赵仓焕; 利铸均; 陈孝银; 胡天俊; 盛佑祥	2017	耳针对脑缺血后睡眠剥夺大鼠下丘脑单胺类神经递质和细胞因子IL-1β的影响
Journal Article	陆雪; 赵仓焕; 利铸均; 陈孝银; 胡天俊; 盛佑祥	2017	耳针对脑缺血后睡眠剥夺大鼠下丘脑单胺类神经递质和细胞因子IL-1β的影响
Journal Article	陆燕敏; 徐宁; 路悦; 仝欣	2024	择时安神足浴联合耳穴贴压治疗卒中后失眠临床研究
Journal Article	陆珍辉; 曹志勇; 郭啸鸣; 李新玲; 朱向阳	2023	脑梗死急性期高压氧治疗与日间嗜睡及卒中远期预后的相关性分析
Journal Article	陆志敏	2022	聚焦解决模式应用于高血压脑出血患者中的护理效果及对患者SCL-90评分的改善
Journal Article	鹿茜茜	2023	正念减压疗法对脑梗死后轻度认知功能障碍患者康复效果的影响
Journal Article	禄茵; 赵岳	2019	百乐眠胶囊联合氟哌噻吨美利曲辛片对脑梗死后患者焦虑抑郁的控制效果
Journal Article	路玉苗	2021	康复护理对脑梗死恢复期患者恢复效果及睡眠质量的影响
Journal Article	吕嘉琪; 康月明	2023	诱导睡眠护理对卒中后睡眠障碍患者睡眠质量及情绪状态的影响观察
Journal Article	吕丽	2017	针刺治疗脑卒中并睡眠呼吸暂停综合征疗效观察
Journal Article	吕丽	2017	针刺治疗脑卒中并睡眠呼吸暂停综合征疗效观察
Journal Article	吕连	2024	个性化心理护理路径在老年脑梗死患者护理中的应用效果
Journal Article	吕明丽	2023	规范化护理在脑梗死患者中的应用价值及对肢体运动功能的影响分析
Journal Article	吕秋香	2020	睡眠护理干预改善脑梗死患者睡眠质量的临床效果观察
Journal Article	吕秋香	2020	睡眠护理干预改善脑梗死患者睡眠质量的临床效果观察
Journal Article	吕双喜; 李莉	2014	奥氮平在脑卒中后睡眠障碍中的应用
Journal Article	吕双喜; 李莉	2014	奥氮平在脑卒中后睡眠障碍中的应用
Journal Article	吕文英; 李爱兰; 王霞	2022	中医情志疗法联合药物治疗对慢性阻塞性肺疾病合并老年性阴道炎患者的影响
Journal Article	吕文英; 李爱兰; 王霞	2022	中医情志疗法联合药物治疗对慢性阻塞性肺疾病合并老年性阴道炎患者的影响
Journal Article	吕晓华; 张海军	2014	针刺治疗脑卒中后抑郁失眠
Journal Article	吕晓燕	2024	康复护理干预对颅脑外伤患者生存质量的影响分析
Journal Article	吕昕; 郭韶韶	2016	舒肝解郁胶囊联合右佐匹克隆治疗卒中后睡眠障碍的临床研究
Journal Article	吕昕; 郭韶韶	2016	舒肝解郁胶囊联合右佐匹克隆治疗卒中后睡眠障碍的临床研究
Journal Article	栾丽平; 赵立岩	2018	中西医结合护理方案对缺血性脑梗死合并睡眠障碍患者的作用研究
Journal Article	栾丽平; 赵立岩	2018	中西医结合护理方案对缺血性脑梗死合并睡眠障碍患者的作用研究
Journal Article	栾丽平; 赵立岩	2022	赋能教育护理对脑梗死患者睡眠质量的影响
Journal Article	伦智勇; 高尚	2019	点穴疗法及中药足浴护理改善脑卒中后失眠的临床观察
Journal Article	伦智勇; 高尚	2019	点穴疗法及中药足浴护理改善脑卒中后失眠的临床观察
Journal Article	罗宝清	2021	延续性康复护理对脑梗死出院患者脑功能及睡眠质量的影响
Journal Article	罗宝清	2021	延续性康复护理对脑梗死出院患者脑功能及睡眠质量的影响
Journal Article	罗超兰	2022	规范化管理联合家庭协同护理在脑卒中偏瘫患者中的应用
Journal Article	罗超兰	2022	规范化管理联合家庭协同护理在脑卒中偏瘫患者中的应用
Journal Article	罗春雨	2018	延续护理对脑卒中患者睡眠质量与神经功能康复的干预效果观察
Journal Article	罗春雨	2018	延续护理对脑卒中患者睡眠质量与神经功能康复的干预效果观察
Journal Article	罗冬珍; 谢碧玉; 黄利红	2021	针刺按摩穴位疗法联合康复训练治疗脑卒中后吞咽困难疗效分析
Journal Article	罗宏丹; 姚乐乐	2022	虚拟环境康复训练结合高低频转换听觉-运动训练对脑卒中后下肢功能障碍患者下肢功能、睡眠质量及康复积极性的影响
Journal Article	罗宏丹; 姚乐乐	2022	虚拟环境康复训练结合高低频转换听觉-运动训练对脑卒中后下肢功能障碍患者下肢功能、睡眠质量及康复积极性的影响
Journal Article	罗婧; 孔玉娟	2024	“互联网+”健康管理干预模式对合并缺氧事件的脑卒中患者高危因素的影响
Journal Article	罗婧; 孔玉娟	2024	互联网+"健康管理干预模式对合并缺氧事件的脑卒中患者高危因素的影响"
Journal Article	罗静; 朱莎莎; 陈林考	2024	滋肾宁心安神汤配合重复经颅磁刺激治疗脑卒中后失眠临床研究
Journal Article	罗丽红; 李昌生; 赖秀娟	2020	四神针配合手智针治疗脑卒中后失眠临床观察
Journal Article	罗丽红; 李昌生; 赖秀娟	2020	四神针配合手智针治疗脑卒中后失眠临床观察
Journal Article	罗丽华; 乔莉晓; 刘春艳	2023	五音特色护理干预在脑卒中睡眠障碍患者中的价值
Journal Article	罗琳	2021	延续性护理干预对脑卒中睡眠质量改善情况分析
Journal Article	罗玲	2018	穴位按摩联合护理干预对中风恢复期心脾两虚型失眠患者生活质量的影响
Journal Article	罗玲	2018	穴位按摩联合护理干预对中风恢复期心脾两虚型失眠患者生活质量的影响
Journal Article	罗试计	2006	通窍活血汤治疗脑梗死后失眠23例
Journal Article	罗试计	2006	通窍活血汤治疗脑梗死后失眠23例
Journal Article	罗奕	2020	阿戈美拉汀在缺血性脑卒中后抑郁中的应用
Journal Article	罗奕	2020	阿戈美拉汀在缺血性脑卒中后抑郁中的应用
Journal Article	罗颖; 熊贤诗	2021	康复护理干预联合重复经颅磁对脑卒中后失眠患者的临床观察
Journal Article	罗颖; 熊贤诗	2021	康复护理干预联合重复经颅磁对脑卒中后失眠患者的临床观察
Journal Article	罗媛媛; 杨森	2020	眼针结合体针治疗卒中后失眠的临床观察
Journal Article	罗媛媛; 杨森	2020	眼针及体针联合西药治疗脑卒中后呃逆30例临床研究
Journal Article	罗媛媛; 杨森	2020	眼针结合体针治疗卒中后失眠的临床观察
Journal Article	罗媛媛; 杨森	2020	眼针及体针联合西药治疗脑卒中后呃逆30例临床研究
Journal Article	骆谏英; 汤嘉敏; 王少芬; 唐多香; 梁丽萍	2016	综合护理干预对脑卒中后卧床患者照顾者预防压疮自我效能和认知水平的影响
Journal Article	骆谏英; 汤嘉敏; 王少芬; 唐多香; 梁丽萍	2016	综合护理干预对脑卒中后卧床患者照顾者预防压疮自我效能和认知水平的影响
Journal Article	马丹; 李凤	2021	以脑心健康管理师为主导的护理模式在卒中后睡眠障碍中的应用效果
Journal Article	马丁妮; 娄天伟; 潘月丽	2024	半夏白术天麻汤联合三阴交温针灸对痰热内扰证脑卒中后失眠患者的临床疗效
Journal Article	马丁妮; 娄天伟; 潘月丽	2024	半夏白术天麻汤联合三阴交温针灸对痰热内扰证脑卒中后失眠患者的临床疗效
Journal Article	马菲; 张建宾; 马永利; 王晓宇; 李华南	2020	血府逐瘀汤加减配合喉三针对缺血性卒中合并睡眠呼吸暂停低通气综合征患者呼吸紊乱及血氧调节的影响
Journal Article	马菲; 张建宾; 马永利; 王晓宇; 李华南	2020	血府逐瘀汤加减配合喉三针对缺血性卒中合并睡眠呼吸暂停低通气综合征患者呼吸紊乱及血氧调节的影响
Journal Article	马福兴; 孔传祥; 张红霞; 侯琴霞	2024	分析右佐匹克隆联合重复经颅磁刺激对脑卒中后焦虑症伴睡眠障碍患者心理状态及睡眠质量的影响
Journal Article	马国玉; 蔡乐; 杨家甜; 崔文龙; 李潇; 王旭明	2019	云南省宁洱县农村老年人睡眠质量现状及与心血管疾病的关系研究
Journal Article	马国玉; 蔡乐; 杨家甜; 崔文龙; 李潇; 王旭明	2019	云南省宁洱县农村老年人睡眠质量现状及与心血管疾病的关系研究
Journal Article	马海军; 李萧; 马德花	2019	重症脑卒中并发应激性溃疡出血采用早期胃肠道营养联合雷尼替丁预防
Journal Article	马海军; 李萧; 马德花	2019	重症脑卒中并发应激性溃疡出血采用早期胃肠道营养联合雷尼替丁预防
Journal Article	马鸿; 王洋; 段莉霞	2023	时间护理配合旋律音调疗法在脑梗死后非流畅性失语患者中的应用
Journal Article	马鸿; 王洋; 段莉霞	2023	时间护理配合旋律音调疗法在脑梗死后非流畅性失语患者中的应用
Journal Article	马建法; 顾亚亮; 刘会星; 邵秋季	2021	常规药物联合心理疗法对青年卒中伴睡眠障碍患者的效果
Journal Article	马建国; 孙鹏	2023	调神潜阳针刺联合隔姜灸治疗脑卒中后失眠患者疗效
Journal Article	马健猛; 朱金妹; 钱鑫	2023	自拟清火祛痰汤在脑梗死后痰热内扰型失眠患者治疗中的应用效果分析
Journal Article	马健猛; 朱金妹; 钱鑫	2023	自拟清火祛痰汤在脑梗死后痰热内扰型失眠患者治疗中的应用效果分析
Journal Article	马金芳; 陈永新	2014	小剂量米氮平联合西酞普兰治疗脑卒中后抑郁症的疗效分析
Journal Article	马金芳; 陈永新	2014	小剂量米氮平联合西酞普兰治疗脑卒中后抑郁症的疗效分析
Journal Article	马金新	2021	低频电刺激对急性脑梗死后睡眠障碍的临床效果
Journal Article	马金新	2021	低频电刺激对急性脑梗死后睡眠障碍的临床效果
Journal Article	马乐	2016	脑卒中睡眠障碍中西医结合护理效果观察
Journal Article	马乐	2016	脑卒中睡眠障碍中西医结合护理效果观察
Journal Article	马丽娜; 邓丽影; 李兴; 罗新明; 龚黎民; 张明	2008	Auto-CPAP干预对脑梗死合并OSAHS患者预后的影响
Journal Article	马丽娜; 邓丽影; 李兴; 罗新明; 龚黎民; 张明	2008	Auto-CPAP干预对脑梗死合并OSAHS患者预后的影响
Journal Article	马莉	2020	帕罗西汀治疗脑卒中睡眠障碍的疗效探视
Journal Article	马良	2023	帕罗西汀与西酞普兰治疗脑卒中后抑郁症的效果分析
Journal Article	马刘佳; 康平; 马改平	2021	高压氧综合治疗脑出血合并阻塞性睡眠呼吸暂停低通气综合征疗效观察
Journal Article	马敏	2020	内科护理干预在高血压性脑出血患者睡眠障碍中的应用分析
Journal Article	马平	2022	人性化护理脑梗死并糖尿病患者对心理状态、睡眠质量及心理状态影响
Journal Article	马启萍	2022	重症脑卒中患者家属参与鼻饲护理探讨
Journal Article	马蕊琦; 卢瑾	2024	穴位按摩+早期康复护理脑卒中的效果
Journal Article	马瑞	2019	氟哌噻吨美利曲辛片联合阿普唑仑治疗脑卒中后焦虑的临床效果
Journal Article	马瑞	2019	氟哌噻吨美利曲辛片联合阿普唑仑治疗脑卒中后焦虑的临床效果
Journal Article	马式意; 李柄佑; 王蕊; 张金燕; 王凯旋; 勾丽洁	2021	米氮平联合重复经颅磁刺激治疗缺血性脑卒中后抑郁的疗效观察
Journal Article	马涛	2016	音乐疗法对缺血性卒中后患者睡眠障碍的影响
Journal Article	马涛	2016	音乐疗法对缺血性卒中后患者睡眠障碍的影响
Journal Article	马香丽	2016	中药足浴联合失眠贴对脑卒中睡眠障碍护理干预研究
Journal Article	马湘玉; 胡慧	2016	穴位按摩配合脑电仿生刺激仪治疗脑卒中后睡眠障碍的护理干预研究
Journal Article	马晓明; 杨卓欣; 于海波; 李晶晶; 张少芸	2016	调任通督针法治疗卒中后失眠的临床效果
Journal Article	马新军	2018	逐瘀安神方联合益肾调督养心针法治疗卒中后失眠的临床研究
Journal Article	马新军	2018	逐瘀安神方联合益肾调督养心针法治疗卒中后失眠的临床研究
Journal Article	马英	2018	中医综合护理对中风后抑郁患者生活质量的研究
Journal Article	马玉燕; 张宁	2022	个体化延续性护理对急性脑梗死恢复期患者治疗依从性、心理状态和睡眠质量的影响
Journal Article	马远新; 许伟光; 魏雅楠	2022	西药联合醒脑安神疏肝解郁针法治疗脑卒中后抑郁的疗效观察
Journal Article	马远新; 许伟光; 魏雅楠	2022	西药联合醒脑安神疏肝解郁针法治疗脑卒中后抑郁的疗效观察
Journal Article	马允浩; 高旸	2018	针刺治疗中风后失眠伴夜尿频疗效观察
Journal Article	马允浩; 高旸	2018	针刺治疗中风后失眠伴夜尿频疗效观察
Journal Article	马再华	2013	连续性护理干预对脑卒中患者生活质量的影响
Journal Article	马再华	2013	连续性护理干预对脑卒中患者生活质量的影响
Journal Article	马振宇	2018	耳穴埋豆联合中药改善脑卒中后抑郁患者失眠的疗效
Journal Article	马振宇	2018	耳穴埋豆联合中药改善脑卒中后抑郁患者失眠的疗效
Journal Article	麦冬燕; 李继全; 杨雷; 余本流	2022	调任通督法针刺联合艾司唑仑片口服治疗中风后失眠的疗效及对匹兹堡睡眠质量指数的影响
Journal Article	麦冬燕; 李继全; 杨雷; 余本流	2022	调任通督法针刺联合艾司唑仑片口服治疗中风后失眠的疗效及对匹兹堡睡眠质量指数的影响
Journal Article	麦辉	2015	氟哌噻吨美利曲辛片与高压氧治疗脑卒中后睡眠障碍
Journal Article	麦辉	2015	氟哌噻吨美利曲辛片与高压氧治疗脑卒中后睡眠障碍
Journal Article	毛鸿彦; 江丽; 许玉屏; 梅雪君	2020	昆明市老年人慢性病患病现况及影响因素分析
Journal Article	毛鸿彦; 江丽; 许玉屏; 梅雪君; 昌思思	2020	昆明市老年人卫生服务需求与利用的情况分析
Journal Article	毛鸿彦; 江丽; 许玉屏; 梅雪君; 昌思思	2020	昆明市老年人卫生服务需求与利用的情况分析
Journal Article	毛继先; 方习红; 杨青	2016	穴位贴敷配合耳穴压豆对中风后抑郁患者失眠的影响
Journal Article	毛继先; 方习红; 杨青	2016	穴位贴敷配合耳穴压豆对中风后抑郁患者失眠的影响
Journal Article	毛俊存; 孙晓勤; 张宪宇	2021	改良急诊护理流程在脑梗死患者抢救中的应用及睡眠障碍的改善效果
Journal Article	毛丽丹·阿不来提; 买尔孜娅·吐尔孙	2023	高压氧治疗脑梗死睡眠障碍患者的效果观察
Journal Article	毛旺	2017	针刺联合艾灸治疗脑中风后失眠疗效观察
Journal Article	毛旺	2017	针刺联合艾灸治疗脑中风后失眠疗效观察
Journal Article	毛英莲; 吴娟平	2024	叙事护理联合穴位按摩对脑卒中后抑郁患者康复效果的影响分析
Journal Article	冒圣美; 赵婷婷	2021	个性化康复护理对脑卒中合并肺部感染患者的 应用效果观察
Journal Article	梅绍游	2016	柴胡加龙骨牡蛎汤加味治疗缺血性中风后失眠的临床研究
Journal Article	梅远伦; 邢九冬; 刘芳	2016	呼吸睡眠暂停综合征与脑出血预后关系
Journal Article	梅竹君; 张洪连; 饶伟	2022	百乐眠胶囊协同认知行为疗法治疗脑卒中后睡眠障碍的疗效评价
Journal Article	梅竹君; 张洪连; 饶伟	2022	百乐眠胶囊协同认知行为疗法治疗脑卒中后睡眠障碍的疗效评价
Journal Article	蒙兰英; 李靖杰	2020	艾灸护理干预对卒中后睡眠障碍患者影响的研究
Journal Article	孟凡君	2018	清醒脑卒中重症监护室患者的睡眠护理干预研究
Journal Article	孟凡雯	2023	预防性护理干预老年高血压脑出血患者
Journal Article	孟杭; 拾丹丹; 李梦芳; 沃志敏	2022	基于时效性激励理念下的心理护理对急性脑梗死患者的影响
Journal Article	孟宏音; 卢洋	2021	持续性心理疏导护理对脑梗死合并糖尿病患者失能非失智"状况的效果"
Journal Article	孟宏音; 卢洋	2021	持续性心理疏导护理对脑梗死合并糖尿病患者失能“非失智”状况的效果
Journal Article	孟庆涛	2020	高压氧治疗脑梗死并睡眠障碍的临床效果
Journal Article	孟庆霞	2021	改良急诊护理流程对脑梗死患者抢救效果及睡眠障碍的影响
Journal Article	孟婷; 梁爱琴	2018	脑卒中患者焦虑与抑郁的调查分析及相应护理对策
Journal Article	孟祥博; 陈丽娜	2018	吡拉西坦注射液联合胞磷胆碱注射液治疗缺血性脑卒中的临床研究
Journal Article	孟燕; 闫改霞; 周益新; 郑红军; 贺千里	2023	加味黄连阿胶汤改善心肾不交型中风后睡眠障碍的临床研究
Journal Article	孟燕; 闫改霞; 周益新; 郑红军; 贺千里	2023	加味黄连阿胶汤改善心肾不交型中风后睡眠障碍的临床研究
Journal Article	孟云; 李元秀	2009	心理护理对老年脑卒中后睡眠障碍患者的影响
Journal Article	孟云; 李元秀	2009	心理护理对老年脑卒中后睡眠障碍患者的影响
Journal Article	孟长君; 孟国玮	2016	补阳还五汤合安神定志丸治疗脑卒中后失眠20例
Journal Article	孟长君; 孟国玮	2016	补阳还五汤合安神定志丸治疗脑卒中后失眠20例
Journal Article	米建平; 余焯燊; 赵晓红	2009	醒脑调脏法治疗中风后失眠40例疗效观察
Journal Article	苗国印	2020	灵胶囊合并生物电刺激治疗脑卒中后睡眠障碍
Journal Article	苗文霞; 魏善卫	2020	一体化护理模式对脑梗死恢复期患者情绪状态及睡眠质量的影响研究
Journal Article	苗文霞; 魏善卫	2020	一体化护理模式对脑梗死恢复期患者情绪状态及睡眠质量的影响研究
Journal Article	苗艳杰	2016	脑卒中恢复期失眠症应用临床护理路径的效果观察
Journal Article	苗艳杰	2016	脑卒中恢复期失眠症应用临床护理路径的效果观察
Journal Article	苗原滔; 彭皓均; 何灵玲; 何思颖; 林培政; 沈强	2021	补肾填精法对脑卒中失眠症模型大鼠血清褪黑素含量表达的影响
Journal Article	苗原滔; 彭皓均; 何灵玲; 何思颖; 林培政; 沈强	2021	补肾填精法对脑卒中失眠症模型大鼠血清褪黑素含量表达的影响
Journal Article	莫柏威	2020	柴胡加龙骨牡蛎汤治疗中风后失眠的效果观察
Journal Article	莫柏威	2020	柴胡加龙骨牡蛎汤治疗中风后失眠的效果观察
Journal Article	莫丹; 孙莉	2021	强化吞咽训练对脑卒中后睡眠呼吸暂停合并吞咽障碍患者的疗效
Journal Article	莫丹; 孙莉	2021	强化吞咽训练对脑卒中后睡眠呼吸暂停合并吞咽障碍患者的疗效
Journal Article	莫洁容	2019	护理干预脑卒中患者睡眠障碍的效果观察
Journal Article	莫颖敏; 韩敏; 韦春英; 杨彭; 张翼	2011	松龄血脉康对急性脑梗死患者神经功能康复和睡眠障碍的影响
Journal Article	莫颖敏; 韩敏; 韦春英; 杨彭; 张翼	2011	松龄血脉康对急性脑梗死患者神经功能康复和睡眠障碍的影响
Journal Article	缪华晶; 张艳; 付玉	2019	综合行为护理在脑卒中后睡眠障碍患者中的运用
Journal Article	母朝辉	2024	松龄血脉康胶囊联合阿司匹林肠溶片治疗脑梗死临床观察
Journal Article	穆桂贤; 梁娟娟; 柯昌荣; 王春平	2022	脑卒中患者的体力活动状况及其影响因素分析
Journal Article	穆俊林; 宋景贵; 李六一; 杜好瑞; 张宁; 刘涛; 张朝辉; 张萍; 张帆	2016	放松治疗对卒中后抑郁患者睡眠及心率变异性的影响
Journal Article	南燕	2023	移动医疗APP联合微信群院外护理在永久性心脏起搏器植入术后患者中的应用效果
Journal Article	倪斐琳; 陈改平; 单霄雁	2017	穴位拍打改善缺血性脑卒中后失眠的临床观察
Journal Article	倪斐琳; 陈改平; 单霄雁	2017	穴位拍打改善缺血性脑卒中后失眠的临床观察
Journal Article	倪斐琳; 桑丽清; 单霄雁	2017	脑卒中后失眠中医护理临床路径初探
Journal Article	倪斐琳; 桑丽清; 单霄雁	2017	脑卒中后失眠中医护理临床路径初探
Journal Article	倪良柱; 吴守文; 吴卫华; 赵艳艳	2008	肥西县慢性病患病现状及影响因素分析
Journal Article	倪思铭; 蒋星卓; 彭拥军	2023	调神解郁法针刺联合盐酸舍曲林片治疗卒中后抑郁：随机对照试验
Journal Article	倪思铭; 蒋星卓; 彭拥军	2023	调神解郁法针刺联合盐酸舍曲林片治疗卒中后抑郁:随机对照试验
Journal Article	倪小红; 吕衍文; 蔡炜琼; 徐娟娟; 王荣; 詹浩东	2020	运动疗法联合心理治疗对脑卒中伴睡眠障碍患者睡眠质量的影响
[truncated: 5,309 more rows]
[truncated: 2 more columns]

## Sheet: After Removing Duplicates
Journal Article	M. Taquet; J. R. Geddes; M. Husain; S. Luciano; P. J. Harrison	2021	6-month neurological and psychiatric outcomes in 236 379 survivors of COVID-19: A retrospective cohort study using electronic health records	Exclusion	Based on our review of the title and abstract, we concluded that this article is not consistent with the theme of our research.
Journal Article	R. De Giorgi; I. Koychev; A. I. Adler; P. J. Cowen; C. J. Harmer; P. J. Harrison; M. Taquet	2024	12-month neurological and psychiatric outcomes of semaglutide use for type 2 diabetes: a propensity-score matched cohort study	Exclusion	Based on our review of the title and abstract, we concluded that this article is not consistent with the theme of our research.
Journal Article	D. Brodner; P. Corsino	2020	24-month post marketing safety surveillance data of a novel continuous release and absorption melatonin (CRA-melatonin) delivery system, confirms favorable safety profile	Exclusion	Based on our review of the title and abstract, we concluded that this article is not consistent with the theme of our research.
Journal Article	T. Mizutani	2021	1702P Primary endpoints of phase III trials for older patients with cancer	Exclusion	Based on our review of the title and abstract, we concluded that this article is not consistent with the theme of our research.
Journal Article		2013	2013 SYR Accepted Poster Abstracts	Exclusion	Based on our review of the title and abstract, we concluded that this article is not consistent with the theme of our research.
Journal Article	谭玉婷	2017	中药离子导入法在老年脑卒中后失眠病人中的应用效果观察	Exclusion	Based on our review of the title and abstract, we concluded that this article is not consistent with the theme of our research.
Journal Article		2013	Abstract Book EuroPRevent 2013	Exclusion	Based on our review of the title and abstract, we concluded that this article is not consistent with the theme of our research.
Journal Article	Nct	2022	Acu-TENS to Improve the Sleep Quality in People With Stroke	Exclusion	Based on our review of the title and abstract, we concluded that this article is not consistent with the theme of our research.
Journal Article	J. Sun; Z. Zuo; R. Song; X. Bao; M. Zhu	2021	Acupuncture combined with moxibustion for insomnia after stroke: A protocol for systematic review and meta analysis	Exclusion	Based on our review of the title and abstract, we concluded that this article is not consistent with the theme of our research.
Journal Article	D. K. Cheuk; W. F. Yeung; K. F. Chung; V. Wong	2007	Acupuncture for insomnia	Exclusion	Based on our review of the title and abstract, we concluded that this article is not consistent with the theme of our research.
Journal Article	D. K. Cheuk; W. F. Yeung; K. F. Chung; V. Wong	2012	Acupuncture for insomnia	Exclusion	Based on our review of the title and abstract, we concluded that this article is not consistent with the theme of our research.
Journal Article	D. K. L. Cheuk; W. F. Yeung; K. F. Chung; V. Wong	2007	Acupuncture for insomnia	Exclusion	Based on our review of the title and abstract, we concluded that this article is not consistent with the theme of our research.
Journal Article	D. K. L. Cheuk; W. F. Yeung; K. F. Chung; V. Wong	2012	Acupuncture for insomnia	Exclusion	Based on our review of the title and abstract, we concluded that this article is not consistent with the theme of our research.
Journal Article	Y. Cao; Y. J. Yan; J. Y. Xu; A. Liwayiding; Y. P. Liu; X. Yin; L. X. Lao; Z. J. Zhang; S. F. Xu	2022	Acupuncture for insomnia after ischemic stroke: an assessor-participant blinded, randomized controlled trial	Exclusion	Based on our review of the title and abstract, we concluded that this article is not consistent with the theme of our research.
Journal Article	S. H. Lee; S. M. Lim	2016	Acupuncture for insomnia after stroke: A systematic review and meta-analysis	Exclusion	Based on our review of the title and abstract, we concluded that this article is not consistent with the theme of our research.
Journal Article	W. Lam Ching; H. J. Li; J. Guo; L. Yao; J. Chau; S. Lo; C. S. Yuen; B. F. L. Ng; E. Chau-Leung Yu; Z. Bian; A. Y. Lau; L. L. Zhong	2023	Acupuncture for post-stroke depression: a systematic review and network meta-analysis	Exclusion	Based on our review of the title and abstract, we concluded that this article is not consistent with the theme of our research.
Journal Article	W. Lam Ching; H. J. Li; J. Guo; L. Yao; J. Chau; S. Lo; C. S. Yuen; B. F. L. Ng; E. Chau-Leung Yu; Z. Bian; A. Y. Lau; L. L. D. Zhong	2023	Acupuncture for post-stroke depression: A systematic review and network meta-analysis	Exclusion	Based on our review of the title and abstract, we concluded that this article is not consistent with the theme of our research.
Journal Article	J. Xiang; H. Li; J. Xiong; F. Hua; S. Huang; Y. Jiang; X. Zhou; K. Liao; L. Xu	2020	Acupuncture for post-stroke insomnia: A protocol for systematic review and meta-analysis	Exclusion	Based on our review of the title and abstract, we concluded that this article is not consistent with the theme of our research.
Journal Article	Nct	2021	Acupuncture for Women Victims of Domestic Violence With Psychiatric Sequelae	Exclusion	Based on our review of the title and abstract, we concluded that this article is not consistent with the theme of our research.
Journal Article	X. Qiu; N. S. Han; J. X. Yao; F. R. Yu; Y. Y. Lin; X. Zhuang	2021	Acupuncture reduced the risk for insomnia in stroke patients: A propensity-score matched cohort study	Exclusion	Based on our review of the title and abstract, we concluded that this article is not consistent with the theme of our research.
Journal Article	J. Yang	2021	Acupuncture treatment for post-stroke insomnia: A systematic review and meta-analysis of randomized controlled trials	Exclusion	Based on our review of the title and abstract, we concluded that this article is not consistent with the theme of our research.
Journal Article	L. He; T. Ma; J. Li; Y. Luo; G. Zhang; X. Cheng; Y. Bai	2022	Adherence to a healthy sleep pattern and incidence of cardiometabolic multimorbidity among hypertensive patients: A prospective study of UK Biobank	Exclusion	Based on our review of the title and abstract, we concluded that this article is not consistent with the theme of our research.
Journal Article	E. Vorona; E. Nieschlag	2018	Adverse effects of doping with anabolic androgenic steroids in competitive athletics, recreational sports and bodybuilding	Exclusion	Based on our review of the title and abstract, we concluded that this article is not consistent with the theme of our research.
Journal Article	L. Zeng; J. Perin; A. L. Gross; D. Shade; K. L. Lanctôt; A. J. Lerner; J. E. Mintzer; O. Brawman-Mintzer; P. R. Padala; C. H. van Dyck; et al.	2024	Adverse effects of methylphenidate for apathy in patients with Alzheimer's disease (ADMET2 trial)	Exclusion	Based on our review of the title and abstract, we concluded that this article is not consistent with the theme of our research.
Journal Article	L. Zeng; J. Perin; A. L. Gross; D. Shade; K. L. Lanctôt; A. J. Lerner; J. E. Mintzer; O. Brawman-Mintzer; P. R. Padala; C. H. van Dyck; A. P. Porsteinsson; S. Craft; A. Levey; N. Herrmann; P. B. Rosenberg	2024	Adverse effects of methylphenidate for apathy in patients with Alzheimer's disease (ADMET2 trial)	Exclusion	Based on our review of the title and abstract, we concluded that this article is not consistent with the theme of our research.
Journal Article		1996	Adverse events associated with ephedrine-containing products--Texas, December 1993-September 1995	Exclusion	Based on our review of the title and abstract, we concluded that this article is not consistent with the theme of our research.
Journal Article	C. Q. Gou; L. X. Guo; C. Zhang; L. Y. Xie; X. X. Li; L. H. Sun	2021	The affection of temporal factors on acupuncture for insomnia after stroke: A systematic review and meta-analysis	Exclusion	Based on our review of the title and abstract, we concluded that this article is not consistent with the theme of our research.
Journal Article	V. K. Sharma; P. Sharma; R. Deshmukh; R. Singh	2015	Age associated sleep loss: A trigger for Alzheimer's disease	Exclusion	Based on our review of the title and abstract, we concluded that this article is not consistent with the theme of our research.
Journal Article	G. Li; N. Toschi; V. Devanarayan; R. Batrla; T. Boccato; M. Cho; M. Ferrante; F. Frech; J. Galvin; D. Henley; S. Mattke; S. De Santi; H. Hampel	2023	AGE-SPECIFIC RELATIVE COMORBIDITY BURDEN OF MILD COGNITIVE IMPAIRMENT: A US DATABASE STUDY	Exclusion	Based on our review of the title and abstract, we concluded that this article is not consistent with the theme of our research.
Journal Article	I. Campos Costa; H. Nogueira Carvalho; L. Fernandes	2013	Aging, circadian rhythms and depressive disorders: A review	Exclusion	Based on our review of the title and abstract, we concluded that this article is not consistent with the theme of our research.
Journal Article	M. A. Schuckit	2009	Alcohol-use disorders	Exclusion	Based on our review of the title and abstract, we concluded that this article is not consistent with the theme of our research.
Journal Article	G. Barbagallo Sangiorgi; M. Barbagallo; M. Giordano; M. Meli; R. Panzarasa	1994	alpha-Glycerophosphocholine in the mental recovery of cerebral ischemic attacks. An Italian multicenter clinical trial	Exclusion	Based on our review of the title and abstract, we concluded that this article is not consistent with the theme of our research.
Journal Article	M. R. Corboz; J. C. Mutter; M. A. Rivelli; G. G. Mingo; R. L. McLeod; L. Varty; Y. Jia; M. Cartwright; J. A. Hey	2007	alpha2-adrenoceptor agonists as nasal decongestants	Exclusion	Based on our review of the title and abstract, we concluded that this article is not consistent with the theme of our research.
Journal Article	C. A Locatelli; S. Vecchio; V. M Petrolini; A. Giampreti; D. Lonati; L. Manzo	2013	Alternative medicine and toxicology: Are the risks well known?	Exclusion	Based on our review of the title and abstract, we concluded that this article is not consistent with the theme of our research.
Journal Article	H. M. Ma; R. D. Zafonte	2020	Amantadine and memantine: A comprehensive review for acquired brain injury	Exclusion	Based on our review of the title and abstract, we concluded that this article is not consistent with the theme of our research.
Journal Article	L. J. Buxbaum; M. Ferraro; J. Whyte; A. Gershkoff; H. B. Coslett	2007	Amantadine treatment of hemispatial neglect: a double-blind, placebo-controlled study	Exclusion	Based on our review of the title and abstract, we concluded that this article is not consistent with the theme of our research.
Journal Article	N. Hadidi; K. Savik; R. Lindquist	2011	Analysis of instrument performance to assess depressive symptoms in stroke survivors 0-3 months poststroke	Exclusion	Based on our review of the title and abstract, we concluded that this article is not consistent with the theme of our research.
Journal Article	H. C. Li; X. G. Chen; X. Tian	2009	Analysis on somnipathy related factors in elderly patients with stroke and comparative study on the efficacy of treatment by traditional Chinese medicine and by estazolam	Exclusion	Based on our review of the title and abstract, we concluded that this article is not consistent with the theme of our research.
Journal Article	Q. Mu; G. Zhang	2022	ANALYSIS ON THE IMPORTANCE OF MEDICAL NURSING IN THE TREATMENT OF CENTRAL NERVOUS SYSTEM DISEASES	Exclusion	Based on our review of the title and abstract, we concluded that this article is not consistent with the theme of our research.
Journal Article	A. Bohra; M. Goyal; P. Mishra; A. Goyal	2024	ANALYZING SPECTRAL DENSITY OF EEG DURING SLEEP IN COVID-19 SURVIVORS	Exclusion	Based on our review of the title and abstract, we concluded that this article is not consistent with the theme of our research.
Journal Article	G. B. Euctr	2019	ANAVEX2-73 used for a new treatment in AD	Exclusion	Based on our review of the title and abstract, we concluded that this article is not consistent with the theme of our research.
Journal Article	V. Marianito; A. Roxas; J. J. Tiongson	2014	Antidepressants for motor rehabilitation among ischemic stroke patients: A meta-analysis of randomized control clinical trials	Exclusion	Based on our review of the title and abstract, we concluded that this article is not consistent with the theme of our research.
Journal Article	V. Marianito; A. Roxas; J. J. Tiongson	2014	Antidepressants with standard physical therapy for motor rehabilitation among ischemic stroke patients: A meta-analysis	Exclusion	Based on our review of the title and abstract, we concluded that this article is not consistent with the theme of our research.
Journal Article	Y. Takashima; H. Yao; T. Mori; R. Murakawa; A. Uchino; M. Hashimoto; T. Yuzuriha	2009	Apathy and silent brain ischemic lesions in community-dwelling elderly subjects	Exclusion	Based on our review of the title and abstract, we concluded that this article is not consistent with the theme of our research.
Journal Article	Y. Xie; Y. Ling; X. Gao; D. Zhang; Z. Wang; W. Liu; B. Li; K. Chen; Y. Zhang	2024	Application of goal-directed fluid therapy at high stroke volume variation in spinal surgery among elderly patients	Exclusion	Based on our review of the title and abstract, we concluded that this article is not consistent with the theme of our research.
Journal Article	Y. Yao; P. Wang; S. Nan; M. Fan; Z. Hong	2024	Application of integrated Chinese and western medicine nursing based on the individual and family self-management in post-stroke urinary incontinence patients	Exclusion	Based on our review of the title and abstract, we concluded that this article is not consistent with the theme of our research.
Journal Article	Y. Song; X. Wang; F. Schubert	2021	Application of wireless dynamic sleep monitor in acupuncture treatment of insomnia after ischemic stroke: A retrospective study	Exclusion	Based on our review of the title and abstract, we concluded that this article is not consistent with the theme of our research.
Journal Article	D. Katz; M. Cole	2019	The appropriate use of antipsychotics: Supporting quality improvement in supportive living	Exclusion	Based on our review of the title and abstract, we concluded that this article is not consistent with the theme of our research.
Journal Article	J. E. Mintzer; L. E. Tune; C. D. Breder; R. Swanink; R. N. Marcus; R. D. McQuade; A. Forbes	2007	Aripiprazole for the treatment of psychoses in institutionalized patients with Alzheimer dementia: a multicenter, randomized, double-blind, placebo-controlled assessment of three fixed doses	Exclusion	Based on our review of the title and abstract, we concluded that this article is not consistent with the theme of our research.
Journal Article	P. G. Cohen	2001	Aromatase, adiposity, aging and disease. The hypogonadal-metabolic-atherogenic-disease and aging connection	Exclusion	Based on our review of the title and abstract, we concluded that this article is not consistent with the theme of our research.
Journal Article	Z. Káposzta; K. Rácz	2009	Arterial pulsatility as an index of cerebral microangiopathy in chronic insomnia	Exclusion	Based on our review of the title and abstract, we concluded that this article is not consistent with the theme of our research.
Journal Article	S. Gupta; G. Isherwood; K. Jones; K. Van Impe	2015	Assessing health status in informal schizophrenia caregivers compared with health status in non-caregivers and caregivers of other conditions	Exclusion	Based on our review of the title and abstract, we concluded that this article is not consistent with the theme of our research.
Thesis	L. K. Page	2014	Assessment and treatment of sleep problems in patients with lifestyle illnesses	Exclusion	Based on our review of the title and abstract, we concluded that this article is not consistent with the theme of our research.
Journal Article	C. V. Banzoli; A. G. Bezerra; V. Dalmeida; G. N. Pires; M. L. Andersen; S. Tufk; H. Hachul	2020	Association between Homocysteine and sleep in postmenopausal women	Exclusion	Based on our review of the title and abstract, we concluded that this article is not consistent with the theme of our research.
Journal Article	C.-Y. Hsu; Y.-T. Chen; M.-H. Chen; C.-C. Huang; C.-H. Chiang; P.-H. Huang; J.-W. Chen; T.-J. Chen; S.-J. Lin; H.-B. Leu; W.-L. Chan	2015	The association between insomnia and increased future cardiovascular events: A nationwide population-based study	Exclusion	Based on our review of the title and abstract, we concluded that this article is not consistent with the theme of our research.
Journal Article	C. Y. Hsu; Y. T. Chen; M. H. Chen; C. C. Huang; C. H. Chiang; P. H. Huang; J. W. Chen; T. J. Chen; S. J. Lin; H. B. Leu; W. L. Chan	2015	The Association Between Insomnia and Increased Future Cardiovascular Events: A Nationwide Population-Based Study	Exclusion	Based on our review of the title and abstract, we concluded that this article is not consistent with the theme of our research.
Journal Article	Y. Zhang; Y. Lin; J. Zhang; L. Li; X. Liu; T. Wang; Z. Gao	2019	Association between insomnia and type 2 diabetes mellitus in Han Chinese individuals in Shandong Province, China	Exclusion	Based on our review of the title and abstract, we concluded that this article is not consistent with the theme of our research.
Journal Article	L. He; T. Ma; X. Wang; X. Cheng; Y. Bai	2024	Association between longitudinal change of sleep patterns and the risk of cardiovascular diseases	Exclusion	Based on our review of the title and abstract, we concluded that this article is not consistent with the theme of our research.
Journal Article	S. Hu; L. Ren; Y. Wang; Z. Lei; J. Cai; S. Pan	2023	The association between serum orexin A and short-term neurological improvement in patients with mild to moderate acute ischemic stroke	Exclusion	Based on our review of the title and abstract, we concluded that this article is not consistent with the theme of our research.
Journal Article	T. M. Bishop; L. Ashrafioun; W. R. Pigeon	2018	The Association Between Sleep Apnea and Suicidal Thought and Behavior: An Analysis of National Survey Data	Exclusion	Based on our review of the title and abstract, we concluded that this article is not consistent with the theme of our research.
Journal Article	L. He; T. Ma; X. Cheng; Y. Bai	2023	The association between sleep characteristics and the risk of all-cause mortality among individuals with cardiometabolic multimorbidity: a prospective study of UK Biobank	Exclusion	Based on our review of the title and abstract, we concluded that this article is not consistent with the theme of our research.
Journal Article	J. Nguyen; N. Mookerjee; P. Koirala; N. Schmalbach; G. Antinori; S. Thampi; D. Windle-Puente; A. Gilligan; H. Huy; M. Andrews; A. Sun; R. Gandhi; W. Benedict; A. Chang; B. Sanders; M. R. Keesara; J. Aliev; A. Patel; I. Hughes; I. Millstein; K. Hunter; S. Roy	2024	Association of Atrial Fibrillation with Insomnia in the Elderly Population	Exclusion	Based on our review of the title and abstract, we concluded that this article is not consistent with the theme of our research.
Journal Article	H. Kim; K.-n. Lee; D. W. Shin; K. Han; H. J. Jeon	2022	Association of comorbid mental disorders with cardiovascular disease risk in patients with type 2 diabetes: A nationwide cohort study	Exclusion	Based on our review of the title and abstract, we concluded that this article is not consistent with the theme of our research.
Journal Article	A. Haines; A. H. Shadyab; N. Saquib; V. Kamensky; K. Stone; S. Wassertheil-Smoller	2021	The association of hypnotics with incident cardiovascular disease and mortality in older women with sleep disturbances	Exclusion	Based on our review of the title and abstract, we concluded that this article is not consistent with the theme of our research.
Journal Article	T. Hamaguchi; M. Abo; K. Murata; M. Kenmoku; I. Yoshizawa; A. Ishikawa; M. Suzuki; N. Nakaya; K. Taguchi	2019	Association of long-term treatment by botulinum neurotoxins and occupational therapy with subjective physical status in patients with post-stroke hemiplegia	Exclusion	Based on our review of the title and abstract, we concluded that this article is not consistent with the theme of our research.
Journal Article	L. Wang; Y. Tao; Y. Chen; H. Wang; H. Zhou; X. Fu	2016	Association of post stroke depression with social factors, insomnia, and neurological status in Chinese elderly population	Exclusion	Based on our review of the title and abstract, we concluded that this article is not consistent with the theme of our research.
Journal Article	I. Filchenko; M. Dekkers; M. Schmidt; C. Bernasconi; C. L. Bassetti	2020	Association of post-stroke sleep wake disturbances with endothelial dysfunction, arterial stiffening and decreased heart rate variability	Exclusion	Based on our review of the title and abstract, we concluded that this article is not consistent with the theme of our research.
Journal Article	W.-H. Kim; H.-Y. Jung; H.-Y. Choi; C.-H. Park; E.-S. Kim; S.-J. Lee; S.-H. Ko; S.-Y. Kim; K.-L. Joa	2017	The associations between insomnia and health-related quality of life in rehabilitation units at 1month after stroke	Exclusion	Based on our review of the title and abstract, we concluded that this article is not consistent with the theme of our research.
Journal Article	H. Xu; W. Li; J. Chen; P. Zhang; S. Rong; J. Tian; Y. Zhang; Y. Li; Z. Cui; Y. Zhang	2023	Associations between insomnia and large vessel occlusion acute ischemic stroke: An observational study	Exclusion	Based on our review of the title and abstract, we concluded that this article is not consistent with the theme of our research.
Journal Article	N. Zhang; Z. Jia; T. Gu; Y. Zheng; Y. Zhang; W. Song; Z. Chen; G. Li; G. Tse; T. Liu	2023	Associations between modifiable risk factors and frailty: a Mendelian randomisation study	Exclusion	Based on our review of the title and abstract, we concluded that this article is not consistent with the theme of our research.
Journal Article	M. L. Sambou; X. Zhao; T. Hong; N. Wang; J. Dai	2024	Associations between sleep-behavioral traits and healthspan: A one-sample Mendelian randomization study based on 388,909 participants of the UK-Biobank	Exclusion	Based on our review of the title and abstract, we concluded that this article is not consistent with the theme of our research.
Journal Article	Z. Zhang; L. Li; Z. Zhang; Z. Hu; Y. Xiong; L. Zhou; Y. Yao	2024	Associations of 50 modifiable risk factors with atrial fibrillation using Mendelian randomization analysis	Exclusion	Based on our review of the title and abstract, we concluded that this article is not consistent with the theme of our research.
Journal Article	A. Vasbinder; O. Zaslavsky; S. R. Heckbert; H. Thompson; R. K. Cheng; N. Saquib; R. Wallace; R. Haque; E. D. Paskett; K. W. Reding	2023	Associations of health-related quality of life and sleep disturbance with cardiovascular disease risk in postmenopausal breast cancer survivors	Exclusion	Based on our review of the title and abstract, we concluded that this article is not consistent with the theme of our research.
Journal Article	S. Pengpid; K. Peltzer	2021	Associations of loneliness with poor physical health, poor mental health and health risk behaviours among a nationally representative community‐dwelling sample of middle‐aged and older adults in india	Exclusion	Based on our review of the title and abstract, we concluded that this article is not consistent with the theme of our research.
Journal Article	J. Zhang; L. Chen; S. Zhang; M. Cai; H. Zou; M. G. Vaughn; M. Tabet; Z. Qian; H. Lin	2023	Associations of Sleep Patterns With Dynamic Trajectory of Cardiovascular Multimorbidity and Mortality: A Multistate Analysis of a Large Cohort	Exclusion	Based on our review of the title and abstract, we concluded that this article is not consistent with the theme of our research.
Journal Article	C. Yang; P. Yan; X. Wu; W. Zhang; H. Cui; L. Zhang; Z. Xu; S. Peng; M. Tang; Y. Wang; L. Chen; Y. Zou; Y. Liu; M. Zhang; X. Zhao; J. Xiao; C. Xiao; L. Zhang; Y. Yao; J. Li; Z. Liu; C. Yang; X. Jiang; B. Zhang	2024	Associations of sleep with cardiometabolic risk factors and cardiovascular diseases: An umbrella review of observational and Mendelian randomization studies	Exclusion	Based on our review of the title and abstract, we concluded that this article is not consistent with the theme of our research.
Journal Article	B. Ferry; M. Compagnat; J. Yonneau; L. Bensoussan; G. Moucheboeuf; F. Muller; B. Laborde; A. Jossart; R. David; J. Magne; et al.	2022	Awakening the control of the ankle dorsiflexors in the post-stroke hemiplegic subject to improve walking activity and social participation: the WAKE (Walking Ankle isoKinetic Exercise) randomised, controlled trial	Exclusion	Based on our review of the title and abstract, we concluded that this article is not consistent with the theme of our research.
Journal Article	J. L. Li; C. S. Jia; J. L. Wang; Q. Q. Yang; X. X. Feng; Z. N. Tan; B. Y. Li; X. L. Zhu; J. Shi; Y. H. Sun; J. Xu; X. F. Li; X. P. Zhang; X. Zhang; Y. Z. Du; N. Bao; Q. Wang	2015	[Basic Characteristics of Simplex Reinforcing and Reducing Manipulations of Filiform Acupuncture Needle in Clinical Practice Based upon Data Mining]	Exclusion	Based on our review of the title and abstract, we concluded that this article is not consistent with the theme of our research.
Book Section	M. L. Levy; H. Uncapher	2000	Basic psychopharmacology in the nursing home	Exclusion	Based on our review of the title and abstract, we concluded that this article is not consistent with the theme of our research.
Generic	M. Sankaranarayanan; M. A. Donahue; S. Sun; J. D. Brooks; H. S. Lee; J. P. Newhouse; J. Hsu; D. Blacker; S. Haneuse; L. M. V. R. Moura	2024	Benzodiazepine Initiation Effect on Mortality Among Medicare Beneficiaries Post Acute Ischemic Stroke	Exclusion	Based on our review of the title and abstract, we concluded that this article is not consistent with the theme of our research.
Journal Article	M. Sankaranarayanan; M. A. Donahue; S. Sun; J. D. Brooks; L. H. Schwamm; J. P. Newhouse; J. Hsu; D. Blacker; S. Haneuse; L. Moura	2024	Benzodiazepine Initiation Effect on Mortality Among Medicare Beneficiaries Post Acute Ischemic Stroke	Exclusion	Based on our review of the title and abstract, we concluded that this article is not consistent with the theme of our research.
Journal Article	M. Sakuraya; C. Nishiyama; K. Yoshida; Y. Kato; N. Kawamura; A. Takaba; T. Tsutsui; T. Matsumoto	2018	Benzodiazepine use during ICU stay is associated with benzodiazepine dependence after discharge	Exclusion	Based on our review of the title and abstract, we concluded that this article is not consistent with the theme of our research.
Journal Article	V. Lomachinsky Torres; J. D. Brooks; M. A. Donahue; S. Sun; J. Hsu; M. Price; D. Blacker; L. H. Schwamm; J. P. Newhouse; S. Haneuse; L. M. V. R. Moura	2024	Benzodiazepine Utilization in Ischemic Stroke Survivors: Analyzing Initial Excess Supply and Longitudinal Trends	Exclusion	Based on our review of the title and abstract, we concluded that this article is not consistent with the theme of our research.
Journal Article	Ctis	2024	Beta-blOckers discoNtinuation in patients presenting heart FaIlure with REcovered left ventricular ejection fraction	Exclusion	Based on our review of the title and abstract, we concluded that this article is not consistent with the theme of our research.
Journal Article	U. Rudolph; F. Knoflach	2011	Beyond classical benzodiazepines: Novel therapeutic potential of GABA A receptor subtypes	Exclusion	Based on our review of the title and abstract, we concluded that this article is not consistent with the theme of our research.
Journal Article	H. Cao; A. Baranova; Q. Zhao; F. Zhang	2024	Bidirectional associations between mental disorders, antidepressants and cardiovascular disease	Exclusion	Based on our review of the title and abstract, we concluded that this article is not consistent with the theme of our research.
Journal Article	Y. Ji; Z. Du; K. Zheng; Y. Jiang; C. Ren; H. Zhu; M. Xiao; T. Wang	2023	Bidirectional causal association between ischemic stroke and five mental disorders	Exclusion	Based on our review of the title and abstract, we concluded that this article is not consistent with the theme of our research.
Journal Article	G. Turecki; J. de Jesus Mair; J. A. del Porto	1993	Bipolar disorder following a left basal-ganglia stroke	Exclusion	Based on our review of the title and abstract, we concluded that this article is not consistent with the theme of our research.
Journal Article	Ntr	2018	A blended eHealth intervention for insomnia following acquired brain injury	Exclusion	Based on our review of the title and abstract, we concluded that this article is not consistent with the theme of our research.
Journal Article	M. E. Ford; G. J. Geurtsen; E. Groet; R. D. Rambaran Mishre; C. A. M. Van Bennekom; E. J. W. Van Someren	2023	A blended eHealth intervention for insomnia following acquired brain injury: A randomised controlled trial	Exclusion	Based on our review of the title and abstract, we concluded that this article is not consistent with the theme of our research.
Journal Article	M. E. Ford; G. J. Geurtsen; E. Groet; C. A. M. Van Bennekom; E. J. W. Van Someren	2020	A blended eHealth intervention for insomnia following acquired brain injury: study protocol for a randomized controlled trial	Exclusion	Based on our review of the title and abstract, we concluded that this article is not consistent with the theme of our research.
Journal Article	O. Nl	2017	A blended eHealth intervention for sleep-disorders after acquired brain injury	Exclusion	Based on our review of the title and abstract, we concluded that this article is not consistent with the theme of our research.
Journal Article	T. Werner	2009	Book review of Handbook of emotional disorders in later life: Assessment and treatment	Exclusion	Based on our review of the title and abstract, we concluded that this article is not consistent with the theme of our research.
Journal Article	ChiCtr	2023	Brain mechanism of multi-target high-frequency rTMS combined with pharmacological treatment to improve cognitive function in patients with AD	Exclusion	Based on our review of the title and abstract, we concluded that this article is not consistent with the theme of our research.
Journal Article	Nct	2021	Bright Light Therapy on Post-stroke Insomniawith Post-stroke Insomnia	Further screening	A comprehensive review of the entire text is required to further ensure that the study meets the inclusion criteria and that sufficient data can be extracted to support both quantitative and qualitative analyses.
Journal Article	Nct	2015	Can Acupuncture Treat Post-stroke Depression?	Exclusion	Based on our review of the title and abstract, we concluded that this article is not consistent with the theme of our research.
Journal Article	D. J. Buysse; R. Grunstein; J. Horne; P. Lavie	2010	Can an improvement in sleep positively impact on health?	Exclusion	Based on our review of the title and abstract, we concluded that this article is not consistent with the theme of our research.
Journal Article	M. E. Ford; G. J. Geurtsen; B. Schmand; E. Groet; C. A. M. Van Bennekom; E. J. W. Van Someren	2022	Can people with poststroke insomnia benefit from blended cognitive behavioral therapy? A single case experimental design	Exclusion	Based on our review of the title and abstract, we concluded that this article is not consistent with the theme of our research.
Journal Article	M. E. Ford; G. J. Geurtsen; B. Schmand; E. Groet; C. A. M. Van Bennekom; E. J. W. Van Someren	2023	Can people with poststroke insomnia benefit from blended cognitive behavioral therapy? A single case experimental design	Exclusion	Based on our review of the title and abstract, we concluded that this article is not consistent with the theme of our research.
Journal Article	O. Nl	2023	The CanISleepinMS Study: effect of cannabidiol (CBD) on sleep quality in patients with multiple sclerosis, a series of 15 randomised, placebo-controlled N-of-1 trials	Exclusion	Based on our review of the title and abstract, we concluded that this article is not consistent with the theme of our research.
Journal Article	A. T. Nieto; E. R. Calvera; M. P. Pes; A. O. Legares; I. C. Dagà; M. S. Sagué; E. M. Segarra; X. E. Capote; D. S. T. Scianca; S. M. Casals; M. C. Cufí; R. R. Blanes; R. O. Martinez	2020	Cardiovascular comorbidity by clinical phenotypes of obstructive sleep apnea and sleeping hours	Exclusion	Based on our review of the title and abstract, we concluded that this article is not consistent with the theme of our research.
Journal Article	J. Ba̧czalska; W. Wojciechowska; M. Rojek; O. Hahad; A. Daiber; T. Münzel; M. Rajzer	2022	Cardiovascular consequences of aircraft noise exposure	Exclusion	Based on our review of the title and abstract, we concluded that this article is not consistent with the theme of our research.
Journal Article	B. Wu; W. Tarraf; D. M. Wallace; A. M. Stickel; N. Schneiderman; S. Redline; S. R. Patel; L. C. Gallo; Y. Mossavar-Rahmani; M. L. Daviglus; P. C. Zee; G. A. Talavera; D. Sotres-Alvarez; H. M. González; A. Ramos	2022	Cardiovascular correlates of sleep apnea phenotypes: Results from the Hispanic Community Health Study/Study of Latinos (HCHS/SOL)	Exclusion	Based on our review of the title and abstract, we concluded that this article is not consistent with the theme of our research.
Journal Article	K. Wenzel-Seifert; B. Stegmann; M. Wild; E. Haen	2015	Cardiovascular side effects of atomoxetine, methylphenidate, amfetamine, dexamfetamine and lisdexamfetamine for treatment of ADHD	Exclusion	Based on our review of the title and abstract, we concluded that this article is not consistent with the theme of our research.
Journal Article	S. Gupta; K. Van Impe; P. Guillon	2015	Caregiver burden associated with providing care for adults with schizophrenia in France	Exclusion	Based on our review of the title and abstract, we concluded that this article is not consistent with the theme of our research.
Journal Article	M. Semiz; Ö. Kavakçı; G. Yontar; O. Yıldırım	2010	Case of organic mania associated with stroke and open heart surgery	Exclusion	Based on our review of the title and abstract, we concluded that this article is not consistent with the theme of our research.
Journal Article	J. X. Wu; F. Y. Deng; S. F. Lei	2023	The Casual Association Inference for the Chain of Falls Risk Factors-Falls-Falls Outcomes: A Mendelian Randomization Study	Exclusion	Based on our review of the title and abstract, we concluded that this article is not consistent with the theme of our research.
Book Section	S. Nishino	2009	Cataplexy	Exclusion	Based on our review of the title and abstract, we concluded that this article is not consistent with the theme of our research.
Journal Article	R. Zhang; H. Chu; S. Liu; B. Yang; B. Han; X. Xiao; C. Ma; Y. Sun; X. Yin; Y. Xia; L. Gao	2023	Catheter ablation of atrial fibrillation using FireMagic TrueForce ablation catheter: The TRUEFORCE trial	Exclusion	Based on our review of the title and abstract, we concluded that this article is not consistent with the theme of our research.
Journal Article	H. Cai; J. Liang; Z. Liu; L. Fang; J. Zheng; J. Xu; L. Chen; W. Sun; H. Zhang	2020	Causal Effects of Sleep Traits on Ischemic Stroke and Its Subtypes: A Mendelian Randomization Study	Exclusion	Based on our review of the title and abstract, we concluded that this article is not consistent with the theme of our research.
Journal Article	D. Cai; Y. Fu; Y. Song; H. Lin; Y. Ba; J. Lian	2023	A causal relationship between irritability and cardiovascular diseases: a Mendelian randomization study	Exclusion	Based on our review of the title and abstract, we concluded that this article is not consistent with the theme of our research.
Journal Article	E. E. Benarroch	1993	The central autonomic network: Functional organization, dysfunction, and perspective	Exclusion	Based on our review of the title and abstract, we concluded that this article is not consistent with the theme of our research.
Journal Article	N. Dericioglu; A. Vural; N. Agayeva; K. Basar; A. E. A. Yagcioglu; Y. Gursoy-Ozdemir	2013	Cerebral autosomal dominant arteriopathy with subcortical infarcts and leukoencephalopathy (CADASIL) in two siblings with neuropsychiatric symptoms	Exclusion	Based on our review of the title and abstract, we concluded that this article is not consistent with the theme of our research.
Journal Article	D. F. Muresanu; W. D. Heiss; V. Hoemberg; O. Bajenaru; C. D. Popescu; J. C. Vester; V. W. Rahlfs; E. Doppler; D. Meier; H. Moessler; et al.	2016	Cerebrolysin and Recovery After Stroke (CARS): a Randomized, Placebo-Controlled, Double-Blind, Multicenter Trial	Exclusion	Based on our review of the title and abstract, we concluded that this article is not consistent with the theme of our research.
Journal Article	Nct	2023	Cerebroprotective Effect of Melatonin in Stroke	Exclusion	Based on our review of the title and abstract, we concluded that this article is not consistent with the theme of our research.
Journal Article	X. Huang; Y. Xiong; S. Jiang; L. Tang; X. Lin; X. Fang; Y. Shi; W. Lan; Y. Xie; T. Peng	2023	Chaihu Longgu Muli Decoction for post-stroke insomnia: A protocol for systematic review and meta-analysis	Exclusion	Based on our review of the title and abstract, we concluded that this article is not consistent with the theme of our research.
Journal Article	E. Tsitlidze; I. Rukhadze; T. Chanishvili	2016	Changes of polysomnography (PSG ) parameters in patients with cognitive disorders after cardiac surgery	Exclusion	Based on our review of the title and abstract, we concluded that this article is not consistent with the theme of our research.
Journal Article	J. Zhou; Y. Yu; B. Cao; X. Li; M. Wu; T. Wen; Y. Xiong; J. Jia; Y. Zhao	2020	Characteristic of Clinical Studies on Baduanjin during 2000-2019: A Comprehensive Review	Exclusion	Based on our review of the title and abstract, we concluded that this article is not consistent with the theme of our research.
Journal Article	C. C. Chang; Y. C. Lee; C. C. Lin; C. H. Chang; C. D. Chiu; L. W. Chou; M. F. Sun; H. R. Yen	2016	Characteristics of traditional Chinese medicine usage in patients with stroke in Taiwan: A nationwide population-based study	Exclusion	Based on our review of the title and abstract, we concluded that this article is not consistent with the theme of our research.
Journal Article	Q. Su; L. Wang; H. Yu; H. Li; D. Zou; X. Ni	2024	Chinese herbal medicine and acupuncture for insomnia in stroke patients: A systematic review and meta-analysis of randomised controlled trials	Exclusion	Based on our review of the title and abstract, we concluded that this article is not consistent with the theme of our research.
Journal Article	L. A. S. Silva; M. M. do Amaral; V. Grassi; A. L. R. Palmeira	2023	Chronic insomnia disorder as risk factor for stroke: A systematic review	Exclusion	Based on our review of the title and abstract, we concluded that this article is not consistent with the theme of our research.
Journal Article	E. Truksinas; C. Frange; G. da Paz; E. L. Vago; M. L. Andersen; S. Tufik; F. M. Santos Coelho	2022	Circadian preference and stroke characteristics: A descriptive study	Exclusion	Based on our review of the title and abstract, we concluded that this article is not consistent with the theme of our research.
Journal Article	Nct	2022	Classic Foot Massage Applied to Preeclamptic Pregnants and Insomnia and Anxiety	Exclusion	Based on our review of the title and abstract, we concluded that this article is not consistent with the theme of our research.
Journal Article	P. Dettenmeier; J. Espiritu	2013	Claustrophobia and continuous positive airway pressure adherence	Exclusion	Based on our review of the title and abstract, we concluded that this article is not consistent with the theme of our research.
Journal Article	O. Nl	2024	Clear-Brain: a partial randomised clinical trial investigating stimulation of the glymphatic system by either deepening sleep with lower-sodium oxybate or inhibiting cortical spreading depressions with non-invasive vagus nerve stimulation, or both, in patients with Cerebral Amyloid Angiopathy (CAA)	Exclusion	Based on our review of the title and abstract, we concluded that this article is not consistent with the theme of our research.
Journal Article	Y. G. Cao; Y. Li; J. Shen; M. M. Shao; X. D. Lin; J. J. Zhu; X. Y. Huang; Z. C. Cheng; J. Y. Yan; K. Y. Chen	2021	Clinical activity changes in the neurology department of Wenzhou during the COVID-19 pandemic: an observational analysis	Exclusion	Based on our review of the title and abstract, we concluded that this article is not consistent with the theme of our research.
Journal Article	Y.-K. Chen; J.-Y. Lu; V. C. T. Mok; G. S. Ungvari; W. C. W. Chu; K. S. Wong; W. K. Tang	2011	Clinical and radiologic correlates of insomnia symptoms in ischmeic stoke patients	Exclusion	Based on our review of the title and abstract, we concluded that this article is not consistent with the theme of our research.
Journal Article	R. M. Clarnette; O. P. Almeida; H. Forstl; A. Paton; R. N. Martins	2001	Clinical characteristics of individuals with subjective memory loss in Western Australia: Results from a cross-sectional survey	Exclusion	Based on our review of the title and abstract, we concluded that this article is not consistent with the theme of our research.
Journal Article	Itmctr	2024	A clinical cohort study ofolfactory three-needle" and "drum six-needle" to improve cognitive function in patients with AD spectrum"	Exclusion	Based on our review of the title and abstract, we concluded that this article is not consistent with the theme of our research.
Journal Article	H.-J. Tsai; Y.-S. Wong; C.-T. Ong	2022	Clinical course and risk factors for sleep disturbance in patients with ischemic stroke	Exclusion	Based on our review of the title and abstract, we concluded that this article is not consistent with the theme of our research.
Journal Article	W. H. Duan; F. Lu; L. Z. Li; C. L. Wang; J. G. Liu; Q. N. Yang; F. Gu; L. Zhang; D. Z. Shi	2012	Clinical efficacy of traditional chinese medicine on acute myocardial infarction - A prospective cohort study	Exclusion	Based on our review of the title and abstract, we concluded that this article is not consistent with the theme of our research.
Journal Article	W. H. Duan; F. Lu; L. Z. Li; C. L. Wang; J. G. Liu; Q. N. Yang; F. Gu; L. Zhang; D. Z. Shi	2012	Clinical efficacy of traditional chinese medicine on acute myocardial infarction: a prospective cohort study	Exclusion	Based on our review of the title and abstract, we concluded that this article is not consistent with the theme of our research.
Journal Article	Itmctr	2024	Clinical efficacy of yin-yang balance acupuncture on insomnia after stroke	Exclusion	Based on our review of the title and abstract, we concluded that this article is not consistent with the theme of our research.
Journal Article	Y. I. Levin	2011	Clinical experience in using agomelatin (Valdoxan) in the neurological practice	Exclusion	Based on our review of the title and abstract, we concluded that this article is not consistent with the theme of our research.
Journal Article	I. Levin Ia	2011	[Clinical experience in using agomelatin (valdoxan) in the neurological practice]	Exclusion	Based on our review of the title and abstract, we concluded that this article is not consistent with the theme of our research.
Journal Article	Y. H. Hou; Z. X. Yang	2015	Clinical observation of Tiao Ren Tong Du needling for post-stroke insomnia	Exclusion	Based on our review of the title and abstract, we concluded that this article is not consistent with the theme of our research.
Journal Article	Z. Li; F. Liu; B. Luo; Y. Dai	2018	Clinical observation on auricular magnetotherapy for convalescent stroke patients with depression	Exclusion	Based on our review of the title and abstract, we concluded that this article is not consistent with the theme of our research.
Journal Article	ChiCtr	2024	Clinical observation on the effect of acupuncture and moxibustion therapy of Yiqi Tiaoshen" in Post-Stroke Insomnia"	Exclusion	Based on our review of the title and abstract, we concluded that this article is not consistent with the theme of our research.
Journal Article	ChiCtr	2022	Clinical pilot study on the effect of manipulation quantitative on the acupuncture treatment of stroke related insomnia	Exclusion	Based on our review of the title and abstract, we concluded that this article is not consistent with the theme of our research.
Journal Article	Itmctr	2022	Clinical pilot study on the effect of manipulation quantitative on the acupuncture treatment of stroke related insomnia	Exclusion	Based on our review of the title and abstract, we concluded that this article is not consistent with the theme of our research.
Journal Article	X. M. Chen; D. C. Han; X. D. Wei; Y. Zhou; W. G. Li	2013	Clinical research for the treatment of anterior ischemic optic neuropathy by periglomerular injection of dexamethasone	Exclusion	Based on our review of the title and abstract, we concluded that this article is not consistent with the theme of our research.
Journal Article	X. Liang; Q. Wang; Z. Jiang; Z. Li; M. Zhang; P. Yang; X. Wang; Y. Wang; Y. Qin; T. Li; T. Zhang; Y. Wang; J. Sun; Y. Li; H. Luo; L. Li	2020	Clinical research linking Traditional Chinese Medicine constitution types with diseases: a literature review of 1639 observational studies	Exclusion	Based on our review of the title and abstract, we concluded that this article is not consistent with the theme of our research.
Journal Article	L. Tang; F. You; C. Y. Ma	2014	[Clinical research of post-stroke insomnia treated with low-frequency electric stimulation at acupoints in the patients]	Exclusion	Based on our review of the title and abstract, we concluded that this article is not consistent with the theme of our research.
Journal Article	R. Chen; F. Liang; K. Ishigami; T. Kanda; L. Zeng; A. Saito; M. Hasegawa; N. Yamashita; T. Itoh; T. Kigoshi; et al.	2010	Clinical risk factors in regional brain ischemia using single photon emission computed tomography	Exclusion	Based on our review of the title and abstract, we concluded that this article is not consistent with the theme of our research.
Journal Article	P. H. Lim; F. C. Ng; C. W. Cheng; M. Y. Wong; C. T. Chee; P. Moorthy; S. S. Vasan	2002	Clinical safety profile of sildenafil in Singaporean men with erectile dysfunction: pre-marketing experience (ASSESS-I evaluation)	Exclusion	Based on our review of the title and abstract, we concluded that this article is not consistent with the theme of our research.
Journal Article	P. H. C. Lim; F. C. Ng; C. W. S. Cheng; M. Y. C. Wong; C. T. Y. Chee; P. Moorthy; S. S. Vasan	2002	Clinical safety profile of sildenafil in Singaporean men with erectile dysfunction: Pre-marketing experience (ASSESS-I evaluation)	Exclusion	Based on our review of the title and abstract, we concluded that this article is not consistent with the theme of our research.
Journal Article	K. Puzino; G. Amatrudo; A. Sullivan; A. N. Vgontzas; J. Fernandez-Mendoza	2020	Clinical significance and cut-off scores for the Pre-Sleep Arousal Scale in Chronic Insomnia Disorder: A replication in a clinical sample	Exclusion	Based on our review of the title and abstract, we concluded that this article is not consistent with the theme of our research.
Journal Article	Itmctr	2021	Clinical study and mechanism of treatment of insomnia after liver wind internal stroke by Nourishing blood and Softening liver acupuncture	Exclusion	Based on our review of the title and abstract, we concluded that this article is not consistent with the theme of our research.
Journal Article	ChiCtr	2019	Clinical study for modified Suanzaoren decoction in the treatment of post-stroke cognitive impairment	Exclusion	Based on our review of the title and abstract, we concluded that this article is not consistent with the theme of our research.
Journal Article	X. Xu; L. Li; T. Gao; Q. Zhang; S. Liu; X. Liu	2024	Clinical study of different frequency transcranial magnetic stimulation combined with paroxetine in the treatment of poststroke depression with insomnia	Further screening	A comprehensive review of the entire text is required to further ensure that the study meets the inclusion criteria and that sufficient data can be extracted to support both quantitative and qualitative analyses.
Journal Article	ChiCtr	2023	Clinical study of low frequency electrotherapy of midnight-noon meridional flow combined with repetitive transcranial magnetic stimulation in the treatment of insomnia after ischemic stroke	Further screening	A comprehensive review of the entire text is required to further ensure that the study meets the inclusion criteria and that sufficient data can be extracted to support both quantitative and qualitative analyses.
Journal Article	ChiCtr	2021	Clinical study of repetitive transcranial magnetic stimulation combined with transcranial direct current stimulation in the treatment of chronic insomnia	Exclusion	Based on our review of the title and abstract, we concluded that this article is not consistent with the theme of our research.
Journal Article	ChiCtr	2021	Clinical study on effect mechanism of acupuncture on insomnia after ischemic stroke	Exclusion	Based on our review of the title and abstract, we concluded that this article is not consistent with the theme of our research.
Journal Article	L. Fu; Z. Y. Ma; L. Tang; Y. Wang	2016	Clinical Study on Paired Needling for Insomnia with Depression After Cerebral Stroke	Exclusion	Based on our review of the title and abstract, we concluded that this article is not consistent with the theme of our research.
Journal Article	J. He; P. F. Shen	2007	Clinical study on the therapeutic effect of acupuncture in the treatment of post-stroke depression	Exclusion	Based on our review of the title and abstract, we concluded that this article is not consistent with the theme of our research.
Journal Article	ChiCtr	2023	Clinical Study on the Treatment of Post-stroke Insomnia with the Acupuncture Method of Open Xuanfu and release depression" Based on " Ying-wei’s contrary and obedient""	Exclusion	Based on our review of the title and abstract, we concluded that this article is not consistent with the theme of our research.
Journal Article		2018	Clinical TMS Society 2018 Annual Meeting	Exclusion	Based on our review of the title and abstract, we concluded that this article is not consistent with the theme of our research.
Journal Article	Nct	2024	Clinical Trial for Acupuncture in Adolescents With Emotional Disorders and Insomnia	Exclusion	Based on our review of the title and abstract, we concluded that this article is not consistent with the theme of our research.
Journal Article	Nct	2020	Clinical Trial on Remote Ischemic Conditioning in Acute Ischemic Stroke Within 9 Hours of Onset in Patients Ineligible to Recanalization Therapies	Exclusion	Based on our review of the title and abstract, we concluded that this article is not consistent with the theme of our research.
Journal Article	E. Sharpe; A. Lacombe; M. Butler; R. Soltanzadeh; R. Bradley	2019	A closer look at Yoga Nidra: sleep lab analyses	Exclusion	Based on our review of the title and abstract, we concluded that this article is not consistent with the theme of our research.
Journal Article	E. Sharpe; A. Lacombe; M. P. Butler; D. Hanes; R. Bradley	2021	A Closer Look at Yoga Nidra: Sleep Lab Protocol	Exclusion	Based on our review of the title and abstract, we concluded that this article is not consistent with the theme of our research.
Journal Article	D. Ferrara; A. Fusick; S. Gunther; S. Smith	2024	CMS Prescription Trends for Quetiapine are Increasing: Can This Be Secondary to Off-Label Use?	Exclusion	Based on our review of the title and abstract, we concluded that this article is not consistent with the theme of our research.
Journal Article	J. T. Jesurum; C. J. Fuller; S. E. Stolz; N. Murinova; C. M. Douville; S. M. Lucas	2011	Coexistence of sleep apnea and patent foramen ovale with large right-to-left shunt in episodic migraine with aura	Exclusion	Based on our review of the title and abstract, we concluded that this article is not consistent with the theme of our research.
Journal Article	S. K. Bhatti; J. H. O'Keefe; C. J. Lavie	2013	Coffee and tea: perks for health and longevity?	Exclusion	Based on our review of the title and abstract, we concluded that this article is not consistent with the theme of our research.
Journal Article	J. H. O'Keefe; J. J. DiNicolantonio; C. J. Lavie	2018	Coffee for Cardioprotection and Longevity	Exclusion	Based on our review of the title and abstract, we concluded that this article is not consistent with the theme of our research.
Journal Article	Rpcec	2013	Coffee-bioavailability-cardiovascular health	Exclusion	Based on our review of the title and abstract, we concluded that this article is not consistent with the theme of our research.
Journal Article	S. Nguyen; A. McKay; D. Wong; J. Ponsford	2017	Cognitive behaviour therapy for sleep disturbance and fatigue following acquired brain injury: Pilot randomised controlled trial	Exclusion	Based on our review of the title and abstract, we concluded that this article is not consistent with the theme of our research.
Journal Article	S. Nguyen; D. Wong; A. McKay; S. M. W. Rajaratnam; G. Spitz; G. Williams; D. Mansfield; J. L. Ponsford	2019	Cognitive behavioural therapy for post-stroke fatigue and sleep disturbance: A pilot randomised controlled trial with blind assessment	Exclusion	Based on our review of the title and abstract, we concluded that this article is not consistent with the theme of our research.
Journal Article	N. Covassin; M. de Zambotti; M. Sarlo; G. De Min Tona; S. Sarasso; L. Stegagno	2011	Cognitive performance and cardiovascular markers of hyperarousal in primary insomnia	Exclusion	Based on our review of the title and abstract, we concluded that this article is not consistent with the theme of our research.
Journal Article	Actrn	2017	Cognitive-Behavioural Therapy for sleep disturbance and fatigue following stroke	Exclusion	Based on our review of the title and abstract, we concluded that this article is not consistent with the theme of our research.
Book	K. Sexton-Radek; G. Graci	2008	Combating sleep disorders	Exclusion	Based on our review of the title and abstract, we concluded that this article is not consistent with the theme of our research.
Journal Article	J. Wang; Z. Wang; X. Wang; G. Du; B. Zheng; Y. Li; Q. Wang	2019	Combination of alprazolam and bailemian capsule improves the sleep quality in patients with post-stroke insomnia: A retrospective study	Exclusion	Based on our review of the title and abstract, we concluded that this article is not consistent with the theme of our research.
Journal Article	S. A. Hurvitz; F. Andre; Z. Jiang; Z. Shao; M. S. Mano; S. P. Neciosup; L. M. Tseng; Q. Zhang; K. Shen; D. Liu; et al.	2015	Combination of everolimus with trastuzumab plus paclitaxel as first-line treatment for patients with HER2-positive advanced breast cancer (BOLERO-1): a phase 3, randomised, double-blind, multicentre trial	Exclusion	Based on our review of the title and abstract, we concluded that this article is not consistent with the theme of our research.
Journal Article	A. Kanda; S. Ebihara; H. Yasuda; O. Takashi; T. Sasaki; H. Sasaki	2004	A Combinatorial Therapy for Pneumonia in Elderly People	Exclusion	Based on our review of the title and abstract, we concluded that this article is not consistent with the theme of our research.
Journal Article	Nct	2020	Combining Acupuncture and Acupressure for Dementia Elderly	Exclusion	Based on our review of the title and abstract, we concluded that this article is not consistent with the theme of our research.
Journal Article	B. Omarjee; S. Budhan; C. Kichenin; A. Omarjee; J. F. Vellin	2022	Comorbidities in patients with Obstructive Sleep Apnea syndrome (OSAS)in Réunion Island	Exclusion	Based on our review of the title and abstract, we concluded that this article is not consistent with the theme of our research.
Journal Article	W. J. Wong; T. N. Nguyen; C. Harrison	2023	Comorbidity patterns in older patients with diabetes in primary care: a cross-sectional study	Exclusion	Based on our review of the title and abstract, we concluded that this article is not consistent with the theme of our research.
Journal Article	S. M. Jadoon; B. Khan; F. Amir; S. Irshad; M. Bibi; E. Jadoon	2024	COMPARATIVE ANALYSIS OF HORMONAL VERSUS NON-HORMONAL TREATMENTS FOR MENOPAUSAL SYMPTOMS	Exclusion	Based on our review of the title and abstract, we concluded that this article is not consistent with the theme of our research.
Journal Article	Z. Song; C. Ying; J. Li; Z. Chen; X. Lu; Z. Wang	2023	Comparative effectiveness of different treatments for post-stroke insomnia: A network meta-analysis	Exclusion	Based on our review of the title and abstract, we concluded that this article is not consistent with the theme of our research.
Journal Article	C. Vicens; F. Bejarano; E. Sempere; C. Mateu; F. Fiol; I. Socias; E. Aragonès; V. Palop; J. L. Beltran; J. L. Piñol; et al.	2014	Comparative efficacy of two interventions to discontinue long-term benzodiazepine use: cluster randomised controlled trial in primary care	Exclusion	Based on our review of the title and abstract, we concluded that this article is not consistent with the theme of our research.
Journal Article	S. P. Behere; R. Yadav; P. B. Behere	2011	A comparative study of stress among students of medicine, engineering, and nursing	Exclusion	Based on our review of the title and abstract, we concluded that this article is not consistent with the theme of our research.
Journal Article	S. Agarwal; T. Patel; N. Shah; B. M. Patel	2017	Comparative study of therapeutic response to baclofen vs tolperisone in spasticity	Exclusion	Based on our review of the title and abstract, we concluded that this article is not consistent with the theme of our research.
Journal Article	P. Dilaveris; C. K. Antoniou; C. Chrysohoou; P. Xydis; K. Konstantinou; P. Manolakou; A. Kordalis; K. Gatzoulis; C. Tsioufis	2021	Comparative Trial of the Effects of Left Ventricular and Biventricular Pacing on Indices of Cardiac Function and Clinical Course of Patients With Heart Failure: rationale and Design of the READAPT Randomized Trial	Exclusion	Based on our review of the title and abstract, we concluded that this article is not consistent with the theme of our research.
Journal Article	Nct	2020	Comparing Efficacy of Optimal Treatment and Conventional Treatment for Major Depressive Disorder in Viet Nam	Exclusion	Based on our review of the title and abstract, we concluded that this article is not consistent with the theme of our research.
Journal Article	E. Bruckert; M. P. Verpilleux; S. Dejager; J. Isaacsohn	2005	Comparison of efficacy and safety assessment of fluvastatin in patients <65 years versus > or =65 years of age	Exclusion	Based on our review of the title and abstract, we concluded that this article is not consistent with the theme of our research.
Journal Article	R. S. Li Pi Shan; N. L. Ashworth	2004	Comparison of lorazepam and zopiclone for insomnia in patients with stroke and brain injury: A randomized, crossover, double-blinded trial	Exclusion	Based on our review of the title and abstract, we concluded that this article is not consistent with the theme of our research.
Journal Article	Y. Y. Zeng; H. R. Cheng; L. Cheng; G. Huang; Y. B. Chen; W. J. Tang; J. C. He	2021	Comparison of poststroke depression between acute ischemic and hemorrhagic stroke patients	Exclusion	Based on our review of the title and abstract, we concluded that this article is not consistent with the theme of our research.
Journal Article	M. R. Najafi; M. A. Najafi; R. Shayan-Moghadam; Z. Saadatpour; K. Ghadimi	2020	Comparison of the efficacy of tegatard and tegretol as a monotherapy in patients with focal seizure with or without secondary generalization	Exclusion	Based on our review of the title and abstract, we concluded that this article is not consistent with the theme of our research.
Journal Article	G. Jonsson; M. Abdelnoor; C. Müller; S. E. Kjeldsen; I. Os; A. Westheim	2005	A comparison of the two beta-blockers carvedilol and atenolol on left ventricular ejection fraction and clinical endpoints after myocardial infarction. a single-centre, randomized study of 232 patients	Exclusion	Based on our review of the title and abstract, we concluded that this article is not consistent with the theme of our research.
Journal Article	S. Niu; Q. Wu; S. Ding; L. Wu; L. Wang; Y. Shi	2023	Comparison of three measures for insomnia in ischemic stroke patients: Pittsburgh Sleep Quality Index, Insomnia Severity Index, and Athens Insomnia Scale	Exclusion	Based on our review of the title and abstract, we concluded that this article is not consistent with the theme of our research.
Journal Article	P. Lu; C. Zhang; J. Zheng; C. Li; Q. Zhang; B. Huang	2023	A comparison review of Hehuan flowers and Hehuan bark on the traditional applications, phytochemistry and pharmacological effects	Exclusion	Based on our review of the title and abstract, we concluded that this article is not consistent with the theme of our research.
Journal Article	O. P. Almeida; H. Alfonso; B. B. Yeap; G. Hankey; L. Flicker	2011	Complaints of difficulty to fall asleep increase the risk of depression in later life: The health in men study	Exclusion	Based on our review of the title and abstract, we concluded that this article is not consistent with the theme of our research.
Journal Article	H. Palomäki; A. Berg; E. Meririnne; M. Kaste; R. Lönnqvist; M. Lehtihalmes; J. Lönnqvist	2003	Complaints of poststroke insomnia and its treatment with mianserin	Exclusion	Based on our review of the title and abstract, we concluded that this article is not consistent with the theme of our research.
Journal Article	G. G. A. Pujalte; J. R. Maynard; M. J. Thurston; W. C. Taylor; M. Chauhan	2019	Considerations in the Care of Athletes with Attention Deficit Hyperactivity Disorder	Exclusion	Based on our review of the title and abstract, we concluded that this article is not consistent with the theme of our research.
Journal Article	C. M. Beverly Hery; L. Hale; M. J. Naughton	2020	Contributions of the Women's Health Initiative to understanding associations between sleep duration, insomnia symptoms, and sleep-disordered breathing across a range of health outcomes in postmenopausal women	Exclusion	Based on our review of the title and abstract, we concluded that this article is not consistent with the theme of our research.
Journal Article	C. W. Whitney; P. L. Enright; A. B. Newman; W. Bonekat; D. Foley; S. F. Quan	1998	Correlates of daytime sleepiness in 4578 elderly persons: The cardiovascular health study	Exclusion	Based on our review of the title and abstract, we concluded that this article is not consistent with the theme of our research.
Journal Article	O. Buriakovska; A. S. Isayeva	2021	Correlationsbetween sleep disorders and blood serum levels of lipid in patients with hypertension	Exclusion	Based on our review of the title and abstract, we concluded that this article is not consistent with the theme of our research.
Journal Article	Z. Cao; Y. Hou; H. Yang; X. Huang; X. Wang; C. Xu	2024	Corrigendum to 'Healthy sleep patterns and common mental disorders among individuals with cardiovascular disease: A prospective cohort study' [J Affect Disord (2023) 487–494]	Exclusion	Based on our review of the title and abstract, we concluded that this article is not consistent with the theme of our research.
Journal Article	N. Glozier; T. J. Moullaali; B. Sivertsen; D. Kim; G. Mead; S. Jan; Q. Li; M. L. Hackett	2017	The Course and Impact of Poststroke Insomnia in Stroke Survivors Aged 18 to 65 Years: results from the Psychosocial Outcomes In StrokE (POISE) Study	Exclusion	Based on our review of the title and abstract, we concluded that this article is not consistent with the theme of our research.
Journal Article	A. Mathews	2017	Cranial electrical stimulation (CES) as treatment for insomnia in patients with subacute stroke	Further screening	A comprehensive review of the entire text is required to further ensure that the study meets the inclusion criteria and that sufficient data can be extracted to support both quantitative and qualitative analyses.
Journal Article	Nct	2017	Cranial Electrical Stimulation (CES) as Treatment for Insomnia in Patients With Subacute Stroke	Further screening	A comprehensive review of the entire text is required to further ensure that the study meets the inclusion criteria and that sufficient data can be extracted to support both quantitative and qualitative analyses.
Journal Article	S. Bhandarkar; B. V. Salvi; P. Shende	2024	Current scenario and potential of music therapy in the management of diseases	Exclusion	Based on our review of the title and abstract, we concluded that this article is not consistent with the theme of our research.
Journal Article	T. H. Brannagan	2009	Current treatments of chronic immune-mediated demyelinating polyneuropathies	Exclusion	Based on our review of the title and abstract, we concluded that this article is not consistent with the theme of our research.
Journal Article	M. A. Gupta; A. K. Gupta	2013	Cutaneous sensory disorder	Exclusion	Based on our review of the title and abstract, we concluded that this article is not consistent with the theme of our research.
Journal Article	M. Rodriguez-Torres; E. Lawitz; B. Yangco; L. Jeffers; S. H. Han; P. J. Thuluvath; V. Rustgi; S. Harrison; R. Ghalib; J. M. Vierling; et al.	2016	Daclatasvir and peginterferon/ribavirin for black/African-American and latino patients with HCV infection	Exclusion	Based on our review of the title and abstract, we concluded that this article is not consistent with the theme of our research.
Journal Article	K. Honn; E. Crooks; K. O'Brien; G. Sprint; D. Weeks; G. Carter	2024	DAILY MORNING BLUE LIGHT EXPOSURE FOR ALERTNESS AND SLEEP FOLLOWING STROKE	Exclusion	Based on our review of the title and abstract, we concluded that this article is not consistent with the theme of our research.
Book Section	J. Alonso; M. V. Petukhova; G. Vilagut; E. J. Bromet; H. Hinkov; E. G. Karam; V. Kovess-Masféty; K. M. Scott; D. J. Stein	2013	Days totally out of role associated with common mental and physical disorders	Exclusion	Based on our review of the title and abstract, we concluded that this article is not consistent with the theme of our research.
Journal Article	S. Yuan; Y. Li; L. Wang; F. Xu; J. Chen; M. G. Levin; Y. Xiong; B. F. Voight; S. M. Damrauer; D. Gill; S. Burgess; A. Åkesson; K. Michaëlsson; X. Li; X. Shen; S. C. Larsson	2023	Deciphering the genetic architecture of atrial fibrillation offers insights into disease prediction, pathophysiology and downstream sequelae	Exclusion	Based on our review of the title and abstract, we concluded that this article is not consistent with the theme of our research.
Journal Article	I. Eleonora; N. Patrizia; R. Ilaria; D. B. Alessandra; A. Francesco; P. Benedetta; P. Giovanni	2014	Delay in presentation after acute ischemic stroke: The Careggi Hospital Stroke Registry	Exclusion	Based on our review of the title and abstract, we concluded that this article is not consistent with the theme of our research.
Journal Article	D. Gelmont; R. G. Thomas; J. Britt; J. A. Dyck-Jones; J. Doralt; S. Fritsch; J. B. Brewer; R. A. Rissman; P. Aisen	2016	Demonstration of safety of intravenous immunoglobulin in geriatric patients in a long-term, placebo-controlled study of Alzheimer's disease	Exclusion	Based on our review of the title and abstract, we concluded that this article is not consistent with the theme of our research.
Journal Article	Y. S. Handajani; E. Schröder-Butterfill; E. Hogervorst; Y. Turana; A. Hengky	2022	Depression among older adults in Indonesia: Prevalence, role of chronic conditions and other associated factors	Exclusion	Based on our review of the title and abstract, we concluded that this article is not consistent with the theme of our research.
Journal Article	R. Sakakibara; T. Ito; T. Yamamoto; T. Uchiyama; T. Yamanishi; M. Kishi; Y. Tsuyusaki; F. Tateno; S. Katsuragawa; N. Kuroki	2013	Depression, anxiety and the bladder	Exclusion	Based on our review of the title and abstract, we concluded that this article is not consistent with the theme of our research.
Journal Article	B. Yulug; A. M. Tavlı; T. Cakir; L. Hanoglu	2016	Depressive disorder after pontine ischemic stroke: Clinicoradiologic correlates	Exclusion	Based on our review of the title and abstract, we concluded that this article is not consistent with the theme of our research.
Journal Article	B. Lan; L. Corlin; K. Skeels; G. Lynch; S. Tan; E. Melkumova; L. Leung	2024	Detection of Late Complications After Stroke in Younger versus Older Adults With Ischemic Stroke Using Active Surveillance versus Usual Care: A Retrospective Cohort Study	Exclusion	Based on our review of the title and abstract, we concluded that this article is not consistent with the theme of our research.
Journal Article	S. D. Gans; E. Michaels; D. E. Thaler; L. Y. Leung	2022	Detection of symptoms of late complications after stroke in young survivors with active surveillance versus usual care	Exclusion	Based on our review of the title and abstract, we concluded that this article is not consistent with the theme of our research.
Journal Article	K. Herron; L. Farquharson; A. Wroe; A. Sterr	2018	Development and evaluation of a cognitive behavioural intervention for chronic post-stroke insomnia	Exclusion	Based on our review of the title and abstract, we concluded that this article is not consistent with the theme of our research.
Journal Article	L. J. Connolly; J. L. Ponsford; S. M. W. Rajaratnam; S. W. Lockley	2021	Development of a Home-Based Light Therapy for Fatigue Following Traumatic Brain Injury: Two Case Studies	Exclusion	Based on our review of the title and abstract, we concluded that this article is not consistent with the theme of our research.
Journal Article	J. Yang; A. Lin; Q. Tan; W. Dou; J. Wu; Y. Zhang; H. Lin; B. Wei; J. Huang; J. Xie	2024	Development of insomnia in patients with stroke: A systematic review and meta-analysis	Exclusion	Based on our review of the title and abstract, we concluded that this article is not consistent with the theme of our research.
Journal Article	P. Krishnan; P. Hawranik	2008	Diagnosis and management of geriatric insomnia: A guide for nurse practitioners	Exclusion	Based on our review of the title and abstract, we concluded that this article is not consistent with the theme of our research.
Journal Article	Nct	2013	Diagnosis of Patients With Low or Intermediate Suspicion of SAHS or With Comorbidity: standard Laboratory Polysomnography Compared With Three Nights of Home Respiratory Polygraphy	Exclusion	Based on our review of the title and abstract, we concluded that this article is not consistent with the theme of our research.
Journal Article	S. E. Starkstein; A. Lischinsky	2002	Diagnosis, phenomenology and treatment of poststroke depression	Exclusion	Based on our review of the title and abstract, we concluded that this article is not consistent with the theme of our research.
Journal Article	K. Yoshimura; Y. Oka; T. Kamoto; K. Yoshimura; O. Ogawa	2009	Differences and associations between night-time frequency/nocturia and sleep disorders	Exclusion	Based on our review of the title and abstract, we concluded that this article is not consistent with the theme of our research.
Journal Article	O. C. Deleanu; A. E. Malaut; R. Ulmeanu; D. Pocora; F. D. Mihaltan	2012	Differences between patients with arterial hypertension (controlled and resistant) versus control in a population with obstructive sleep apnoea syndrome - A retrospective study	Exclusion	Based on our review of the title and abstract, we concluded that this article is not consistent with the theme of our research.
Journal Article	S. Moon; J. Bae; K. S. Kim; S. Y. Cho; G. Kwon; R. Lee; S. Ko; S. Lim; C. Moon	2018	Different Responses of Fragrance depending on mild and severe Menopause symptoms in Women	Exclusion	Based on our review of the title and abstract, we concluded that this article is not consistent with the theme of our research.
Journal Article	A. M. Alsehli; G. Rukh; L. E. Clemensson; D. M. Ciuculete; X. Tan; M. H. Al-Sabri; M. J. Williams; C. Benedict; H. B. Schiöth	2021	Differential associations of statin treatment and polymorphism in genes coding for HMGCR and PCSK9 to risk for insomnia	Exclusion	Based on our review of the title and abstract, we concluded that this article is not consistent with the theme of our research.
Journal Article	M. E. Ford; F. Verkaik; S. Bouwmeester; G. J. Geurtsen	2024	Do changes in beliefs and behaviours moderate improvement in insomnia after acquired brain injury?	Exclusion	Based on our review of the title and abstract, we concluded that this article is not consistent with the theme of our research.
Journal Article	J. C. Brown; A. B. Troxel; B. Ky; N. Damjanov; B. S. Zemel; M. R. Rickels; A. D. Rhim; A. K. Rustgi; K. S. Courneya; K. H. Schmitz	2018	Dose-response Effects of Aerobic Exercise Among Colon Cancer Survivors: a Randomized Phase II Trial	Exclusion	Based on our review of the title and abstract, we concluded that this article is not consistent with the theme of our research.
Journal Article	Y. Zhao; J. Liu; J.-h. Xia; C. Li; X.-q. Ma	2024	Dose-response relationship between sleep duration and cardiovascular metabolic multimorbidity among older adults in China: A nationwide survey	Exclusion	Based on our review of the title and abstract, we concluded that this article is not consistent with the theme of our research.
Journal Article	F. Sagberg	2006	Driver health and crash involvement: A case-control study	Exclusion	Based on our review of the title and abstract, we concluded that this article is not consistent with the theme of our research.
Journal Article	D. A. Kalmbach; V. Pillai; J. T. Arnedt; C. L. Drake	2016	DSM-5 insomnia and short sleep: Comorbidity landscape and racial disparities	Exclusion	Based on our review of the title and abstract, we concluded that this article is not consistent with the theme of our research.
Journal Article	C. S. Hu; T. Tkebuchava	2019	E-noise: An increasingly relevant health risk	Exclusion	Based on our review of the title and abstract, we concluded that this article is not consistent with the theme of our research.
Journal Article	H. Y. Yao; X. J. Liu; K. Cheng; P. Liu; J. P. Xu; D. L. Jiang	2017	Early enteral nutrition combined with omeprazole for prevention of stress ulcer in patients with cerebral apoplexy	Exclusion	Based on our review of the title and abstract, we concluded that this article is not consistent with the theme of our research.
Journal Article	R. M. Lazar; P. Fonzetti; D. Edwards; Y. K. Cheung; D. Zondorak; R. S. Marshall	2011	Early safety and efficacy of theophylline to promote post-stroke motor recovery	Exclusion	Based on our review of the title and abstract, we concluded that this article is not consistent with the theme of our research.
Journal Article	S. C. Gu; C. D. Wang	2018	Early Selective Serotonin Reuptake Inhibitors for Recovery after Stroke: A Meta-Analysis and Trial Sequential Analysis	Exclusion	Based on our review of the title and abstract, we concluded that this article is not consistent with the theme of our research.
Journal Article	A. Tartara; G. Kauchtschischvili; A. Arrigo; A. Moglia	1974	EEG and clinical effects of diidroergotoxinemethansulphonate in cerebrovascular insufficiency	Exclusion	Based on our review of the title and abstract, we concluded that this article is not consistent with the theme of our research.
Journal Article	ChiCtr	2021	Effect mechanism and correlation analysis of repeated transcranial magnetic stimulation on insomnia after stroke	Exclusion	Based on our review of the title and abstract, we concluded that this article is not consistent with the theme of our research.
Journal Article	X. Wang; J. Chen; Y. E. Liu; Y. Wu	2022	The Effect of Acceptance and Commitment Therapy on Psychological Nursing of Acute Cerebral Infarction with Insomnia, Anxiety, and Depression	Exclusion	Based on our review of the title and abstract, we concluded that this article is not consistent with the theme of our research.
Journal Article	J. X. Mao; X. H. Fang; Q. Yang	2016	Effect of acupoint application combined with otopoint-pellet pressure on insomnia of patients with post-stroke depression	Exclusion	Based on our review of the title and abstract, we concluded that this article is not consistent with the theme of our research.
Journal Article	C. Wang; M. Liu; J. Lv; N. Li	2015	Effect of acupuncture and moxibustion on depressive states of stroke patients' spouses	Exclusion	Based on our review of the title and abstract, we concluded that this article is not consistent with the theme of our research.
Journal Article	Y. Cao; X. Yin; F. Soto-Aguilar; Y. Liu; P. Yin; J. Wu; B. Zhu; W. Li; L. Lao; S. Xu	2016	Effect of acupuncture on insomnia following stroke: Study protocol for a randomized controlled trial	Exclusion	Based on our review of the title and abstract, we concluded that this article is not consistent with the theme of our research.
Journal Article	S. Li; P. Yin; X. Yin; A. Bogachko; T. Liang; L. Lao; S. Xu	2019	Effect of acupuncture on insomnia in menopausal women: A study protocol for a randomized controlled trial	Exclusion	Based on our review of the title and abstract, we concluded that this article is not consistent with the theme of our research.
Journal Article	Y. Cao	2016	Effect of acupuncture on patients with insomnia after ischemic stroke: a randomized controlled trial	Exclusion	Based on our review of the title and abstract, we concluded that this article is not consistent with the theme of our research.
Journal Article	Nct	2023	The Effect of Acupuncture Treatment on Sleep Quality in Post-Stroke Patients	Exclusion	Based on our review of the title and abstract, we concluded that this article is not consistent with the theme of our research.
Journal Article	O. Nl	2021	The effect of an add-on treatment for sleep problems in the rehabilitation of patients with acquired brain injury and patients with chronic pain	Exclusion	Based on our review of the title and abstract, we concluded that this article is not consistent with the theme of our research.
Journal Article	S. Aulina; S. F. H. Azis; A. K. Bintang; M. I. Basri; M. Akbar	2021	Effect of behavioral intervention on the severity of post stroke insomnia	Exclusion	Based on our review of the title and abstract, we concluded that this article is not consistent with the theme of our research.
Journal Article	R. B. Singh; T. Takahashi; M. Tokunaga; A. Wilczynska; C. J. Kim; F. De Meester; T. Handjieva-Darlenska; S. K. Cheema; D. W. Wilson; B. Milovanovic; J. Fedacko; K. Hristova; H. Chaves	2014	Effect of Brain derived neurotrophic factor, in relation to diet and lifestyle factors, for prevention of neuropsychiatric and vascular diseases and diabetes	Exclusion	Based on our review of the title and abstract, we concluded that this article is not consistent with the theme of our research.
Journal Article	W.-H. Kim; K.-L. Joa; C.-B. Kim; H.-S. Lee; S.-G. Kang; H.-Y. Jung; J. N. Bae	2022	The effect of bright light therapy on sleep and quality of life in patients with poststroke insomnia	Further screening	A comprehensive review of the entire text is required to further ensure that the study meets the inclusion criteria and that sufficient data can be extracted to support both quantitative and qualitative analyses.
Journal Article	W. H. Kim; K. L. Joa; C. B. Kim; H. S. Lee; S. G. Kang; H. Y. Jung; J. N. Bae	2022	The Effect of Bright Light Therapy on Sleep and Quality of Life in Patients with Poststroke Insomnia	Further screening	A comprehensive review of the entire text is required to further ensure that the study meets the inclusion criteria and that sufficient data can be extracted to support both quantitative and qualitative analyses.
Journal Article	K. L. Joa; Y. H. Yoo; W. H. Kim	2017	Effect of bright light treatment in patient with post-stroke insomnia	Further screening	A comprehensive review of the entire text is required to further ensure that the study meets the inclusion criteria and that sufficient data can be extracted to support both quantitative and qualitative analyses.
Journal Article	H. J. Jee; S. G. Lee; K. J. Bormate; Y. S. Jung	2020	Effect of Caffeine Consumption on the Risk for Neurological and Psychiatric Disorders: Sex Differences in Human	Exclusion	Based on our review of the title and abstract, we concluded that this article is not consistent with the theme of our research.
Journal Article	N. L. Euctr	2024	Effect of CBD on sleep quality in MS	Exclusion	Based on our review of the title and abstract, we concluded that this article is not consistent with the theme of our research.
Journal Article	ChiCtr	2020	The effect of Cognitive Behavioral Therapy on post stroke insomnia prevention: a randomized controlled trial	Exclusion	Based on our review of the title and abstract, we concluded that this article is not consistent with the theme of our research.
Thesis	C. L. O'Neil	2019	The effect of depression, inflammation and sleep quality on the risk for cardiovascular disease	Exclusion	Based on our review of the title and abstract, we concluded that this article is not consistent with the theme of our research.
Journal Article	J. L. Chen; H. F. Wu; Y. P. Shao; J. Pan	2015	Effect of ear buried beans and TCM on patients with post-stroke depression and insomnia	Exclusion	Based on our review of the title and abstract, we concluded that this article is not consistent with the theme of our research.
Journal Article	K. Narushima; R. G. Robinson	2003	The Effect of Early versus Late Antidepressant Treatment on Physical Impairment Associated with Poststroke Depression: is There a Time-Related Therapeutic Window?	Exclusion	Based on our review of the title and abstract, we concluded that this article is not consistent with the theme of our research.
Journal Article	Irct20130721014086N	2022	Effect of Emotional Freedom Technique on sleep quality in recovered from covid-19	Exclusion	Based on our review of the title and abstract, we concluded that this article is not consistent with the theme of our research.
Journal Article	Irct201112228490N	2012	Effect of fluoxetine on the functional recovery of patients with cerebrovascular accident	Exclusion	Based on our review of the title and abstract, we concluded that this article is not consistent with the theme of our research.
Journal Article	Irct2014031516983N	2014	The effect of foot massage on sleep quality in hemodialysis patients	Exclusion	Based on our review of the title and abstract, we concluded that this article is not consistent with the theme of our research.
Journal Article	J. Wang; C. Wang; X. Wu; T. Ma; X. Guo	2022	Effect of Hyperbaric Oxygen Therapy on Sleep Quality, Drug Dosage, and Nerve Function in Patients with Sleep Disorders after Ischemic Cerebral Stroke	Exclusion	Based on our review of the title and abstract, we concluded that this article is not consistent with the theme of our research.
Journal Article	Y. He; M. Gu; H. Zhang; J. Deng; X. Wu; Y. Guo	2019	Effect of insomnia after acute ischemic stroke on cerebrovascular reactivity: a prospective clinical study in China	Exclusion	Based on our review of the title and abstract, we concluded that this article is not consistent with the theme of our research.
Journal Article	K. L. Joa; H. Y. Choi; H. Y. Jung; S. Y. Kim	2016	Effect of insomnia on functional recovery in rehabilitation after stroke	Exclusion	Based on our review of the title and abstract, we concluded that this article is not consistent with the theme of our research.
Journal Article	S. H. Lee; E. J. Kim; S. P. Yun; L. D. Kim; C. R. Lee; J. W. Hong	2004	The Effect of Intradermal Acupuncture on The Patients suffering from Insomnia after Stroke	Exclusion	Based on our review of the title and abstract, we concluded that this article is not consistent with the theme of our research.
Journal Article	Isrctn	2024	The effect of mindfulness meditation on sleep quality and negative emotions in stroke patients with heart disease	Exclusion	Based on our review of the title and abstract, we concluded that this article is not consistent with the theme of our research.
Journal Article	Irct20110906007494N	2021	The Effect of Noma syrup on insomnia in hemodialysis patient	Exclusion	Based on our review of the title and abstract, we concluded that this article is not consistent with the theme of our research.
Journal Article	Irct2014041917334N	2014	Effect of sleep hygiene education on emotions and memory of Shiraz traumatic brain injury patients	Exclusion	Based on our review of the title and abstract, we concluded that this article is not consistent with the theme of our research.
Journal Article	ChiCtr	2022	Effect of Tai Chi chuan combined with sequential rTMS on improving working memory in elderly patients with sleep disorders	Exclusion	Based on our review of the title and abstract, we concluded that this article is not consistent with the theme of our research.
Journal Article	Y. Ji; S. Ma	2019	The effect of Taichi for college students on sleep disorders: A randomized control	Exclusion	Based on our review of the title and abstract, we concluded that this article is not consistent with the theme of our research.
Journal Article	Q. Zhao; C. T. Wang; C. C. Cao	2022	[Effect of Tiaoshen Qianyang acupuncture on blood pressure and sleep quality in patients with stroke-related sleep disorders complicated with hypertension]	Exclusion	Based on our review of the title and abstract, we concluded that this article is not consistent with the theme of our research.
Journal Article	K. S. Liang; C. B. Yin; L. J. Peng; J. L. Zhang; X. Guo; S. Y. Liang; X. Y. Zhou; D. C. Yuan; G. L. Li; F. Y. Hu; et al.	2017	Effect of troxerutin and cerebroprotein hydrolysate injection for the treatment of acute cerebral infarction: a multi-center randomized, single-blind and placebo-controlled study	Exclusion	Based on our review of the title and abstract, we concluded that this article is not consistent with the theme of our research.
Journal Article	Nct	2021	The Effect of Whole Body Vibration Training in Individuals With Post COVID - 19	Exclusion	Based on our review of the title and abstract, we concluded that this article is not consistent with the theme of our research.
Journal Article	M. K. Oh; K. J. Yoon; Y. T. Lee; S. W. Chae; H. Y. Choi; H. S. Shin; Y. H. Park; S. W. Chun; Y. S. Park	2018	Effect of zolpidem on functional recovery in a rat model of ischemic stroke	Exclusion	Based on our review of the title and abstract, we concluded that this article is not consistent with the theme of our research.
Journal Article	J. J. Ren; H. C. Tian; Y. F. Wang; Y. T. Li; Q. Xu; L. Tian	2022	Effectiveness and safety of moxibustion for poststroke insomnia: A systematic review and meta-Analysis	Exclusion	Based on our review of the title and abstract, we concluded that this article is not consistent with the theme of our research.
Journal Article	Actrn	2016	Effectiveness of Cognitive Behavior Therapy for Post-Stroke Fatigue and Sleep Disturbance	Exclusion	Based on our review of the title and abstract, we concluded that this article is not consistent with the theme of our research.
Journal Article	K. Ohtsuka; R. Baba; W. Yamasawa; R. Shirahama; Y. Hattori; H. Senoura; T. Betsuyaku; K. Fukunaga	2021	The Effectiveness of Nasal Airway Stent Therapy for the Treatment of Mild-to-Moderate Obstructive Sleep Apnea Syndrome	Exclusion	Based on our review of the title and abstract, we concluded that this article is not consistent with the theme of our research.
Journal Article	C. Ma; P. Li	2018	Effectiveness of paroxetine in the treatment of poststroke depression	Exclusion	Based on our review of the title and abstract, we concluded that this article is not consistent with the theme of our research.
Journal Article	M. S. Sulkowski; H. E. Vargas; A. M. Di Bisceglie; A. Kuo; K. R. Reddy; J. K. Lim; G. Morelli; J. M. Darling; J. J. Feld; R. S. Brown; et al.	2016	Effectiveness of Simeprevir Plus Sofosbuvir, with or Without Ribavirin, in Real-World Patients with HCV Genotype 1 Infection	Exclusion	Based on our review of the title and abstract, we concluded that this article is not consistent with the theme of our research.
Journal Article	U. Jprn	2022	The effects of a subjective sleep improvement program on convalescent stroke patients with insomnia during hospitalization: a randomized controlled trial	Exclusion	Based on our review of the title and abstract, we concluded that this article is not consistent with the theme of our research.
Journal Article	ChiCtr	2024	Effects of acupoint application combined with auricular acupressure on depression in stroke patients: a resting-state functional magnetic resonance imaging study	Exclusion	Based on our review of the title and abstract, we concluded that this article is not consistent with the theme of our research.
Journal Article	ChiCtr	2020	Effects of auricular acupressure on depression in stroke patients: a pilot single-blind randomized controlled trial	Exclusion	Based on our review of the title and abstract, we concluded that this article is not consistent with the theme of our research.
Journal Article	Q. Gong; R. Yan; H. Chen; X. Duan; X. Wu; X. Zhang; Y. Zhou; Z. Feng; Y. Chen; J. Liu; et al.	2023	Effects of cerebellar transcranial direct current stimulation on rehabilitation of upper limb motor function after stroke	Exclusion	Based on our review of the title and abstract, we concluded that this article is not consistent with the theme of our research.
Journal Article	Nct	2022	Effects of Connective Tissue Manipulation on Menopausal Symptoms	Exclusion	Based on our review of the title and abstract, we concluded that this article is not consistent with the theme of our research.
Journal Article	ChiCtr	2022	Effects of DL-3-n-butylphthalide capsule on collateral circulation and cognitive function in patients with chronic cerebral hypoperfusion: a multicenter, randomized, double-blind, controlled clinical trial	Exclusion	Based on our review of the title and abstract, we concluded that this article is not consistent with the theme of our research.
Journal Article	X. Wu; Y. Xiao; H. Zhang	2022	Effects of fluoxetine on the restoration of functional independence in patients after acute cerebral infarction and prognostic factors	Exclusion	Based on our review of the title and abstract, we concluded that this article is not consistent with the theme of our research.
Journal Article	J. H. O'Keefe; S. K. Bhatti; H. R. Patil; J. J. Dinicolantonio; S. C. Lucan; C. J. Lavie	2013	Effects of habitual coffee consumption on cardiometabolic disease, cardiovascular health, and all-cause mortality	Exclusion	Based on our review of the title and abstract, we concluded that this article is not consistent with the theme of our research.
Journal Article	C. R. Kim; M. H. Chun; E. Y. Han	2010	Effects of hypnotics on sleep patterns and functional recovery of patients with subacute stroke	Exclusion	Based on our review of the title and abstract, we concluded that this article is not consistent with the theme of our research.
Journal Article	X. Huang; R. Li; S. Zhang; K. Liu; L. Shen; Y. Shi; Z. Hu	2024	Effects of integrative therapy with Du Meridian moxibustion, ear acupuncture, and alprazolam on cardiac function and neurotransmitter levels in patients with coronary heart disease and insomnia: An observational study	Exclusion	Based on our review of the title and abstract, we concluded that this article is not consistent with the theme of our research.
Journal Article	H. H. König; H. Leicht; H. Bickel; A. Fuchs; J. Gensichen; W. Maier; K. Mergenthal; S. Riedel-Heller; I. Schäfer; G. Schön; S. Weyerer; B. Wiese; H. Bussche; M. Scherer; M. Eckardt	2013	Effects of multiple chronic conditions on health care costs: an analysis based on an advanced tree-based regression model	Exclusion	Based on our review of the title and abstract, we concluded that this article is not consistent with the theme of our research.
Journal Article	X. L. Pan; H. F. Chen; X. Cheng; C. C. Hu; J. W. Wang; Y. M. Fu; H. M. Kong; H. J. Shao	2018	Effects of Paroxetine on Motor and Cognitive Function Recovery in Patients with Non-Depressed Ischemic Stroke: an Open Randomized Controlled Study	Exclusion	Based on our review of the title and abstract, we concluded that this article is not consistent with the theme of our research.
Journal Article	H. Liu; S. Liu; L. Xiong; B. Luo	2023	Effects of traditional Chinese exercise on sleep quality A systematic review and meta-analysis of randomized controlled trials	Exclusion	Based on our review of the title and abstract, we concluded that this article is not consistent with the theme of our research.
Journal Article	T. Grote; A. L. Yeilding; R. Castillo; D. Butler; E. Fishkin; D. H. Henry; M. DeLeo; K. Fink; D. J. Sullivan	2005	Efficacy and safety analysis of epoetin alfa in patients with small-cell lung cancer: a randomized, double-blind, placebo-controlled trial	Exclusion	Based on our review of the title and abstract, we concluded that this article is not consistent with the theme of our research.
Journal Article	Nct	2024	Efficacy and Safety of Auricular Acupuncture in Treating Insomnia Post-stroke	Exclusion	Based on our review of the title and abstract, we concluded that this article is not consistent with the theme of our research.
Journal Article	J. Ni; H. Chen; G. Chen; Y. Ji; F. Yi; Z. Zhang; Y. Yang; J. Wu; X. Cai; B. Shao; et al.	2020	Efficacy and safety of cinepazide maleate injection in patients with acute ischemic stroke: a multicenter, randomized, double-blind, placebo-controlled trial	Exclusion	Based on our review of the title and abstract, we concluded that this article is not consistent with the theme of our research.
Journal Article	Y. Winter; N. Daneshkhah; A. Muller; A. Behr; F. Lussi	2018	Efficacy and safety of different antiepileptic drugs in post-stroke epilepsy	Exclusion	Based on our review of the title and abstract, we concluded that this article is not consistent with the theme of our research.
Journal Article	J. Fan; J. Li	2024	Efficacy and Safety of Different Doses of Rivaroxaban in Stroke Prevention in Elderly Patients with Nonvalvular Atrial Fibrillation	Exclusion	Based on our review of the title and abstract, we concluded that this article is not consistent with the theme of our research.
Journal Article	H. L. Huang; S. B. Yang; Z. G. Mei; Y. G. Huang; M. H. Chen; Q. L. Mei; H. P. Lei; Q. X. Mei; J. H. Chen	2021	Efficacy and safety of electroacupuncture combined with Suanzaoren decoction for insomnia following stroke: study protocol for a randomized controlled trial	Exclusion	Based on our review of the title and abstract, we concluded that this article is not consistent with the theme of our research.
Journal Article	ChiCtr	2020	Efficacy and safety of electroacupuncture plus Suanzaoren decoction for insomnia following stroke: a randomized controlled trial	Exclusion	Based on our review of the title and abstract, we concluded that this article is not consistent with the theme of our research.
Journal Article	R. Y. Li; D. L. Zhu; K. Y. Chen	2024	Efficacy and safety of eszopiclone combined with drug therapy in the treatment of insomnia after stroke: A network meta-analysis and systematic review	Exclusion	Based on our review of the title and abstract, we concluded that this article is not consistent with the theme of our research.
Journal Article	J. Wu; G. Qin	2023	The efficacy and safety of fluoxetine versus placebo for stroke recovery: a meta-analysis of randomized controlled trials	Exclusion	Based on our review of the title and abstract, we concluded that this article is not consistent with the theme of our research.
Journal Article	V. Demarin; V. B. Kes; Z. Trkanjec; M. Budisic; M. B. Pasic; P. Crnac; H. Budincevic	2017	Efficacy and safety of Ginkgo biloba standardized extract in the treatment of vascular cognitive impairment: a randomized, double-blind, placebo-controlled clinical trial	Exclusion	Based on our review of the title and abstract, we concluded that this article is not consistent with the theme of our research.
Journal Article	P. Zhou; Z. Lu; P. Gao; P. Wang; Z. Cao; G. Zhang; S. Wang; Y. Feng; P. Wang	2014	Efficacy and safety of intensive statin therapy in Chinese patients with atherosclerotic intracranial arterial stenosis: a single-center, randomized, single-blind, parallel-group study with one-year follow-up	Exclusion	Based on our review of the title and abstract, we concluded that this article is not consistent with the theme of our research.
Journal Article	Y. Zhang; X. He; S. Hu; S. Hu; F. He; Y. Shen; F. Zhao; Q. Zhang; T. Liu; C. Wang	2020	Efficacy and safety of massage in the treatment of post-stroke insomnia: A protocol for systematic review and meta-analysis	Exclusion	Based on our review of the title and abstract, we concluded that this article is not consistent with the theme of our research.
Journal Article	M. Abo; T. Shigematsu; H. Hara; Y. Matsuda; A. Nimura; Y. Yamashita; K. Takahashi	2020	Efficacy and Safety of OnabotulinumtoxinA 400 Units in Patients with Post-Stroke Upper Limb Spasticity: final Report of a Randomized, Double-Blind, Placebo-Controlled Trial with an Open-Label Extension Phase	Exclusion	Based on our review of the title and abstract, we concluded that this article is not consistent with the theme of our research.
Journal Article	D. Savadi Oskouie; E. Sharifipour; H. Sadeghi Bazargani; M. Hashemilar; M. Nikanfar; S. Ghazanfari Amlashi; Z. Abbaszade; E. Sadeghihokmabadi; R. Rikhtegar; S. E. J. Golzari	2017	Efficacy of Citalopram on Acute Ischemic Stroke Outcome: a Randomized Clinical Trial	Exclusion	Based on our review of the title and abstract, we concluded that this article is not consistent with the theme of our research.
Journal Article	E. Soltanimehr; E. Bahrampour; Z. Yousefvand	2019	Efficacy of diode and CO2 lasers along with calcium and fluoride-containing compounds for the remineralization of primary teeth	Exclusion	Based on our review of the title and abstract, we concluded that this article is not consistent with the theme of our research.
Journal Article	J. S. Kim; E.-J. Lee; D.-I. Chang; J.-H. Park; S. H. Ahn; J.-K. Cha; J. H. Heo; S.-I. Sohn; B.-C. Lee; D.-E. Kim; H. Y. Kim; S. Kim; D.-Y. Kwon; J. Kim; W.-K. Seo; J. Lee; S.-W. Park; S.-H. Koh; J. Y. Kim; S. Choi-Kwon	2017	Efficacy of early administration of escitalopram on depressive and emotional symptoms and neurological dysfunction after stroke: A multicentre, double-blind, randomised, placebo-controlled study	Exclusion	Based on our review of the title and abstract, we concluded that this article is not consistent with the theme of our research.
Journal Article	J. S. Kim; E. J. Lee; D. I. Chang; J. H. Park; S. H. Ahn; J. K. Cha; J. H. Heo; S. I. Sohn; B. C. Lee; D. E. Kim; et al.	2017	Efficacy of early administration of escitalopram on depressive and emotional symptoms and neurological dysfunction after stroke: a multicentre, double-blind, randomised, placebo-controlled study	Exclusion	Based on our review of the title and abstract, we concluded that this article is not consistent with the theme of our research.
Journal Article	J. S. Kim; E. J. Lee; D. I. Chang; J. H. Park; S. H. Ahn; J. K. Cha; J. H. Heo; S. I. Sohn; B. C. Lee; D. E. Kim; H. Y. Kim; S. Kim; D. Y. Kwon; J. Kim; W. K. Seo; J. Lee; S. W. Park; S. H. Koh; J. Y. Kim; S. Choi-Kwon	2017	Efficacy of early administration of escitalopram on depressive and emotional symptoms and neurological dysfunction after stroke: a multicentre, double-blind, randomised, placebo-controlled study	Exclusion	Based on our review of the title and abstract, we concluded that this article is not consistent with the theme of our research.
Journal Article	Z. H. Liang; Y. B. Jia; M. L. Wang; Z. R. Li; M. Li; Y. L. Yun; R. X. Zhu	2019	Efficacy of ginkgo biloba extract as augmentation of venlafaxine in treating post-stroke depression	Exclusion	Based on our review of the title and abstract, we concluded that this article is not consistent with the theme of our research.
Journal Article	Umin	2014	Efficacy of ramelteon on sleep disturbance and restlessness in acute stroke	Exclusion	Based on our review of the title and abstract, we concluded that this article is not consistent with the theme of our research.
Journal Article	ChiCtr	2024	The efficacy of remote ischemic preconditioning training on improving post-stroke insomnia: a randomized controlled trial	Exclusion	Based on our review of the title and abstract, we concluded that this article is not consistent with the theme of our research.
Journal Article	J. P. Staab; D. L. Evans	2000	Efficacy of venlafaxine in geriatric depression	Exclusion	Based on our review of the title and abstract, we concluded that this article is not consistent with the theme of our research.
Journal Article	Nct	2025	Efficiency of High Power Laser Versus Pulsed Electromagnetic Therapy on Hemiplegic Shoulder Pain	Exclusion	Based on our review of the title and abstract, we concluded that this article is not consistent with the theme of our research.
Journal Article	J. A. Micoulaud-Franchi; A. McGonigal; R. Lopez; C. Daudet; I. Kotwas; F. Bartolomei	2015	Electroencephalographic neurofeedback: Level of evidence in mental and brain disorders and suggestions for good clinical practice	Exclusion	Based on our review of the title and abstract, we concluded that this article is not consistent with the theme of our research.
Journal Article	V. Parthasarathy; Z. A. Bordeaux; J. Deng; M. Taylor; M. P. Alphonse; S. G. Kwatra	2022	Elevated C-reactive protein levels in patients with atopic dermatitis who have sleep disturbance are associated with the development of cardiovascular comorbidities and increased mortality: a multicentre cohort study	Exclusion	Based on our review of the title and abstract, we concluded that this article is not consistent with the theme of our research.
Journal Article	M. Nowotny; A. Dachenhausen; P. Stastny; T. Zidek; M. Brainin	2004	Empowerment, quality of life and participation in neurological rehabilitation. Empirical study with stroke patients and their relatives	Exclusion	Based on our review of the title and abstract, we concluded that this article is not consistent with the theme of our research.
Journal Article	Nct	2012	The Endothelium Dysfunction in Patients of Obstructive Sleep Apnea Syndrome	Exclusion	Based on our review of the title and abstract, we concluded that this article is not consistent with the theme of our research.
Journal Article	N. Pennington; M. Johnson; E. Delaney; M. B. Blankenship	2010	Energy drinks: A new health hazard for adolescents	Exclusion	Based on our review of the title and abstract, we concluded that this article is not consistent with the theme of our research.
Journal Article	K. M. Barrett; T. G. Brott; R. D. Brown; R. E. Carter; J. R. Geske; N. R. Graff-Radford; R. B. McNeil; J. F. Meschia	2011	Enhancing recovery after acute ischemic stroke with donepezil as an adjuvant therapy to standard medical care: results of a phase iia clinical trial	Exclusion	Based on our review of the title and abstract, we concluded that this article is not consistent with the theme of our research.
Journal Article	C. S. van der Hooft; B. H. Stricker	2002	[Ephedrine and ephedra in weight loss products and other preparations]	Exclusion	Based on our review of the title and abstract, we concluded that this article is not consistent with the theme of our research.
Journal Article	C. S. Van Der Hooft; B. H. C. Stricker	2002	Ephedrine and Ephedra in weight-loss products and other preparations	Exclusion	Based on our review of the title and abstract, we concluded that this article is not consistent with the theme of our research.
Thesis	A. Westerlund	2022	Epidemiological perspectives on sleep: Health-related outcomes and subjective-objective sleep assessments	Exclusion	Based on our review of the title and abstract, we concluded that this article is not consistent with the theme of our research.
Journal Article		2021	Erratum regarding missing Declaration of Competing Interest statements in previously published articles (World Journal of Acupuncture – Moxibustion (2019) 29(2) (127–132), (S1003525719300571), (10.1016/j.wjam.2019.05.008))	Exclusion	Based on our review of the title and abstract, we concluded that this article is not consistent with the theme of our research.
Journal Article		2021	Erratum regarding missing Declaration of Competing Interest statements in previously published articles (World Journal of Acupuncture – Moxibustion (2019) 29(4) (319–321), (S1003525719301138), (10.1016/j.wjam.2019.11.006))	Exclusion	Based on our review of the title and abstract, we concluded that this article is not consistent with the theme of our research.
Journal Article		2021	Erratum regarding missing Declaration of Competing Interest statements in previously published articles (World Journal of Acupuncture – Moxibustion (2020) 30(3) (188–192), (S1003525720300787), (10.1016/j.wjam.2020.07.003))	Exclusion	Based on our review of the title and abstract, we concluded that this article is not consistent with the theme of our research.
Journal Article	T. Pascart; P. Robinet; S. Ottaviani; R. Leroy; N. Segaud; A. Pacaud; A. Grandjean; H. Luraschi; T. Rabin; X. Deplanque; et al.	2023	Evaluating the safety and short-term equivalence of colchicine versus prednisone in older patients with acute calcium pyrophosphate crystal arthritis (COLCHICORT): an open-label, multicentre, randomised trial	Exclusion	Based on our review of the title and abstract, we concluded that this article is not consistent with the theme of our research.
Journal Article	R. U. Odesanya; M. D. Audu; S. Fwangshak	2014	Evaluating the safety of atypical antipsychotic drugs among patients in Jos university teaching hospital	Exclusion	Based on our review of the title and abstract, we concluded that this article is not consistent with the theme of our research.
Journal Article	J. Katyal; Y. K. Gupta; V. Sarangal	2009	Evaluation of neuroprotective effect of Acorus calamus in cerebral ischemia injury in middle cerebral artery occlusion model in rats	Exclusion	Based on our review of the title and abstract, we concluded that this article is not consistent with the theme of our research.
Journal Article	Nct	2024	Evaluation of the Effectiveness of a Spa Treatment for People With Post-Covid 19 Conditions	Exclusion	Based on our review of the title and abstract, we concluded that this article is not consistent with the theme of our research.
Journal Article	H. Dai; Z. Chen; Z. Xie; Y. Peng	2022	Evaluation of the efficacy of electroacupuncture in poststroke spasticity: results of a randomized controlled trial	Exclusion	Based on our review of the title and abstract, we concluded that this article is not consistent with the theme of our research.
Journal Article	J. He; W. Su	2019	Evaluation of therapeutic efficacy in treating depression in patients with Parkinsoǹs disease by Wu Ling powder: A randomized, double-blind, placebo-controlled study	Exclusion	Based on our review of the title and abstract, we concluded that this article is not consistent with the theme of our research.
Journal Article	Nct	2022	Evaluation of Transcranial Photobiomodulation in Autism Spectrum Disorder	Exclusion	Based on our review of the title and abstract, we concluded that this article is not consistent with the theme of our research.
Journal Article	Y. P. Zhang; R. X. Hu; M. Han; B. Y. Lai; S. B. Liang; B. J. Chen; N. Robinson; K. Chen; J. P. Liu	2020	Evidence Base of Clinical Studies on Qi Gong: A Bibliometric Analysis	Exclusion	Based on our review of the title and abstract, we concluded that this article is not consistent with the theme of our research.
Journal Article	S. Matta; D. Schieffler	2022	Evidence to Support the Use of S-Adenosylmethionine for Treatment of Post-Concussive Sequelae in the Military	Exclusion	Based on our review of the title and abstract, we concluded that this article is not consistent with the theme of our research.
Journal Article	D. A. Schieffler; S. E. Matta	2022	Evidence to support the use of s-adenosylmethionine for treatment of post-concussive sequelae in the military	Exclusion	Based on our review of the title and abstract, we concluded that this article is not consistent with the theme of our research.
Journal Article	X.-H. Zhang; X. Zhang; X.-W. Liu; P.-H. Lai; C.-C. Cao; Y.-L. Wang; L.-J. Ren	2023	Examining the role of GLU/GABA to GLN metabolic cycle in the pathogenesis of post-stroke depressive disorder and insomnia	Exclusion	Based on our review of the title and abstract, we concluded that this article is not consistent with the theme of our research.
Journal Article	X. H. Zhang; X. Zhang; X. W. Liu; P. H. Lai; C. C. Cao; Y. L. Wang; L. J. Ren	2023	Examining the Role of GLU/GABA to GLN Metabolic Cycle in the Pathogenesis of Post-Stroke Depressive Disorder and Insomnia	Exclusion	Based on our review of the title and abstract, we concluded that this article is not consistent with the theme of our research.
Journal Article	H. Liang; X. Yin; T. Chen; Y. Zhang; Q. Zhang; J. Lin; H. Yin; J. Tang; Y. He; P. Xia; Y. Zhu; H. Li; Y. Mo; Y. Li; Y. Wang; X. Yang; Z. Hu	2023	Excessive sedentary time is associated with cognitive decline in older patients with minor ischemic stroke	Exclusion	Based on our review of the title and abstract, we concluded that this article is not consistent with the theme of our research.
Journal Article	B. K. Dunn; M. Cazzaniga; A. DeCensi	2013	Exemestane: one part of the chemopreventive spectrum for ER-positive breast cancer	Exclusion	Based on our review of the title and abstract, we concluded that this article is not consistent with the theme of our research.
Journal Article	Y. I. Levin	2013	Experience in the use of agomelatine (Valdoxan) in neurological practice	Exclusion	Based on our review of the title and abstract, we concluded that this article is not consistent with the theme of our research.
Journal Article	Y. M. Xie; L. X. Wang; Y. Y. Wang	2014	Exploration and demonstration study on drug combination from clinical real world	Exclusion	Based on our review of the title and abstract, we concluded that this article is not consistent with the theme of our research.
Journal Article	M. F. Chan; W. Zeng	2011	Exploring risk factors for depression among older men residing in Macau	Exclusion	Based on our review of the title and abstract, we concluded that this article is not consistent with the theme of our research.
Journal Article	M. F. Chan; W. Zeng	2015	'Exploring risk factors for depression among older men residing in Macau': Erratum	Exclusion	Based on our review of the title and abstract, we concluded that this article is not consistent with the theme of our research.
Journal Article	P. N. Fountoulakis; A. Terzoudi; D. Tsiptsios; A. S. Triantafyllis; A. Matziridis; E. Leontidou; A. Manolis; K. Tsamakis; A. Ouranidis; P. Steiropoulos; T. Vorvolakos; A. Serdari; G. Tripsianis	2022	Exploring the association between sleep insufficiency and self-reported cardiovascular disease among northeastern Greeks	Exclusion	Based on our review of the title and abstract, we concluded that this article is not consistent with the theme of our research.
Journal Article	ChiCtr	2024	Exploring the corticomuscular coupling mechanism of rTMS combined with task-oriented soft robot glove training to improve upper limb function in stroke patients	Exclusion	Based on our review of the title and abstract, we concluded that this article is not consistent with the theme of our research.
Journal Article	Nct	2022	EXtending the Time Window for Thrombolysis in Posterior Circulation Stroke Without Early CT Signs	Exclusion	Based on our review of the title and abstract, we concluded that this article is not consistent with the theme of our research.
Journal Article	G. Adamiak; A. Stetkiewicz; A. Lewandowska; A. Borkowska	2009	An extraordinary improvement of neurological condition following zolpidem administration to a patient with ischemic cerebellar stroke, secondary hydrocephalus and brain stem damage: A case report	Exclusion	Based on our review of the title and abstract, we concluded that this article is not consistent with the theme of our research.
Journal Article	P. S. Pawar; D. A. Woo	2010	Extrapyramidal symptoms with concomitant use of amitriptyline and amiodarone in an elderly patient	Exclusion	Based on our review of the title and abstract, we concluded that this article is not consistent with the theme of our research.
Journal Article	H.-T. Chang; H.-C. Chen; P. Chou	2016	Factors associated with fear of falling among community-dwelling older adults in the Shih-Pai study in Taiwan	Exclusion	Based on our review of the title and abstract, we concluded that this article is not consistent with the theme of our research.
Journal Article	H. Yuan; N. Zhang; C. Wang; B. Y. Luo; Y. Shi; J. Li; Y. Zhou; Y. Wang; T. Zhang; J. Zhou; X. Zhao; Y. Wang	2014	Factors of Hamilton Depression Rating Scale (17 items) at 2 weeks correlated with poor outcome at 1 year in patients with ischemic stroke	Exclusion	Based on our review of the title and abstract, we concluded that this article is not consistent with the theme of our research.
Journal Article	B. R. Sabbula; S. Yemmanur; R. Sanivarapu; D. Kagolanu; A. Shadab	2020	Finding the Cause of Psychosis: A Challenging Case of Anti-NMDAR Encephalitis	Exclusion	Based on our review of the title and abstract, we concluded that this article is not consistent with the theme of our research.
Journal Article		2011	Fluoxetine enhances motor recovery if given soon after an ischaemic stroke	Exclusion	Based on our review of the title and abstract, we concluded that this article is not consistent with the theme of our research.
Journal Article	J. M. Marquez-Romero; M. Reyes-Martínez; M. R. Huerta-Franco; A. Ruiz-Franco; H. Silos; A. Arauz	2020	Fluoxetine for motor recovery after acute intracerebral hemorrhage, the FMRICH trial	Exclusion	Based on our review of the title and abstract, we concluded that this article is not consistent with the theme of our research.
Journal Article	F. Chollet; J. Tardy; J.-F. Albucher; C. Thalamas; E. Berard; C. Lamy; Y. Bejot; S. Deltour; A. Jaillard; P. Niclot; B. Guillon; T. Moulin; P. Marque; J. Pariente; C. Arnaud; I. Loubinoux	2011	Fluoxetine for motor recovery after acute ischaemic stroke (FLAME): A randomised placebo-controlled trial	Exclusion	Based on our review of the title and abstract, we concluded that this article is not consistent with the theme of our research.
Journal Article	F. Chollet; J. Tardy; J. F. Albucher; C. Thalamas; E. Berard; C. Lamy; Y. Bejot; S. Deltour; A. Jaillard; P. Niclot; et al.	2011	Fluoxetine for motor recovery after acute ischaemic stroke (FLAME): a randomised placebo-controlled trial	Exclusion	Based on our review of the title and abstract, we concluded that this article is not consistent with the theme of our research.
Journal Article	F. Chollet; J. Tardy; J. F. Albucher; C. Thalamas; E. Berard; C. Lamy; Y. Bejot; S. Deltour; A. Jaillard; P. Niclot; B. Guillon; T. Moulin; P. Marque; J. Pariente; C. Arnaud; I. Loubinoux	2011	Fluoxetine for motor recovery after acute ischaemic stroke (FLAME): A randomised placebo-controlled trial	Exclusion	Based on our review of the title and abstract, we concluded that this article is not consistent with the theme of our research.
Journal Article	F. Chollet; J. Tardy; J.-F. Albucher; C. Thalamas; E. Berard; C. Lamy; Y. Bejot; S. Deltour; A. Jaillard; P. Niclot; B. Guillon; T. Moulin; P. Marque; J. Pariente; C. Arnaud; I. Loubinoux	2011	'Fluoxetine for motor recovery after acute ischaemic stroke (FLAME): A randomised placebo-controlled trial': Errata	Exclusion	Based on our review of the title and abstract, we concluded that this article is not consistent with the theme of our research.
Journal Article	V. K. Nambiar; J. Parvathy; T. M. Philip; K. Abhijith; S. Sreeni; N. K. Panicker; A. V. Ajai; T. S. Dhanya	2022	Fluoxetine or Venlafaxine for Early Post Stroke Depression	Exclusion	Based on our review of the title and abstract, we concluded that this article is not consistent with the theme of our research.
Journal Article	S. Choi-Kwon; S. W. Han; S. U. Kwon; D. W. Kang; J. M. Choi; J. S. Kim	2006	Fluoxetine treatment in poststroke depression, emotional incontinence, and anger proneness: a double-blind, placebo-controlled study	Exclusion	Based on our review of the title and abstract, we concluded that this article is not consistent with the theme of our research.
Journal Article	A. C. Scates; P. M. Doraiswamy	1998	Focus on citalopram: a selective reuptake inhibitor for the treatment of depression	Exclusion	Based on our review of the title and abstract, we concluded that this article is not consistent with the theme of our research.
Journal Article	R. Salazar; E. Heckman; Y. Liu; R. Au; G. O'Connor; R. Thomas	2017	The ford insomnia response to stress test in the framingham heart study	Exclusion	Based on our review of the title and abstract, we concluded that this article is not consistent with the theme of our research.
Journal Article	S. B. Duss; S. A. Bauer-Gambelli; C. Bernasconi; M. P. J. Dekkers; C. Gorban-Peric; D. Kuen; A. Seiler; M. Oberholzer; F. Alexiev; J. Lippert; A.-K. Brill; S. R. Ott; F. Zubler; T. Horvath; M. H. Schmidt; M. Manconi; C. L. A. Bassetti	2023	Frequency and evolution of sleep-wake disturbances after ischemic stroke: A 2-year prospective study of 437 patients	Exclusion	Based on our review of the title and abstract, we concluded that this article is not consistent with the theme of our research.
Journal Article	K. Jacobs	2015	From the Editor	Exclusion	Based on our review of the title and abstract, we concluded that this article is not consistent with the theme of our research.
Journal Article	C. Denis; I. Jaussent; L. Guiraud; C. Mestejanot; C. Arquizan; I. Mourand; S. Chenini; B. Abril; A. Wacongne; R. Tamisier; S. Baillieul; J. L. Pepin; L. Barateau; Y. Dauvilliers	2024	Functional recovery after ischemic stroke: Impact of different sleep health parameters	Exclusion	Based on our review of the title and abstract, we concluded that this article is not consistent with the theme of our research.
Journal Article	C. Denis; I. Jaussent; L. Guiraud; C. Mestejanot; C. Arquizan; I. Mourand; S. Chenini; B. Abril; A. Wacongne; R. Tamisier; et al.	2024	Functional recovery after ischemic stroke: impact of different sleep health parameters	Exclusion	Based on our review of the title and abstract, we concluded that this article is not consistent with the theme of our research.
Journal Article	C. Warren Olanow; R. T. Bartus; T. L. Baumann; S. Factor; N. Boulis; M. Stacy; D. A. Turner; W. Marks; P. Larson; P. A. Starr; et al.	2015	Gene delivery of neurturin to putamen and substantia nigra in Parkinson disease: a double-blind, randomized, controlled trial	Exclusion	Based on our review of the title and abstract, we concluded that this article is not consistent with the theme of our research.
Journal Article	J. L. Edelson; L. D. Schneider; D. Amar; A. Brink-Kjaer; K. L. Cederberg; Z. Kutalik; E. W. Hagen; P. E. Peppard; P. F. Tempaku; S. Tufik; D. S. Evans; K. Stone; G. Tranah; B. Cade; S. Redline; J. Haba-Rubio; R. Heinzer; P. Marques-Vidal; P. Vollenweider; J. Winkelmann; J. Zou; E. Mignot	2023	The genetic etiology of periodic limb movement in sleep	Exclusion	Based on our review of the title and abstract, we concluded that this article is not consistent with the theme of our research.
Journal Article	S. C. Larsson; H. S. Markus	2019	Genetic Liability to Insomnia and Cardiovascular Disease Risk	Exclusion	Based on our review of the title and abstract, we concluded that this article is not consistent with the theme of our research.
Journal Article	S. Yuan; A. M. Mason; S. Burgess; S. C. Larsson	2021	Genetic liability to insomnia in relation to cardiovascular diseases: a Mendelian randomisation study	Exclusion	Based on our review of the title and abstract, we concluded that this article is not consistent with the theme of our research.
Journal Article	S. Yuan; Y. Xiong; M. Michaëlsson; K. Michaëlsson; S. C. Larsson	2021	Genetically predicted education attainment in relation to somatic and mental health	Exclusion	Based on our review of the title and abstract, we concluded that this article is not consistent with the theme of our research.
Journal Article	Z. Zhang; M. Wang; D. Gill; W. Zhu; X. Liu	2023	Genetically Predicted Sleep Traits and Functional Outcome After Ischemic Stroke: A Mendelian Randomization Study	Exclusion	Based on our review of the title and abstract, we concluded that this article is not consistent with the theme of our research.
Journal Article	J. Hu; K. J. Gray; J. Li; T. Huang; D. K. Tobias; C. Zhang; K. M. Rexrode; Q. Sun; G. Wang; X. Wang; L. Liang; F. B. Hu; R. Saxena	2024	Gestational Diabetes Mellitus, Circulating Metabolites, and Risk of Future Cardiovascular Disease in US Women	Exclusion	Based on our review of the title and abstract, we concluded that this article is not consistent with the theme of our research.
Journal Article	M. S. Topp; M. Tani; M. Dickinson; N. Ghosh; A. Santoro; A. Pinto; F. Bosch; C. P. Fox; A. Lopez-Guillermo; T. Gastinne; et al.	2023	Glofitamab Plus R-CHOP Induces High Response Rates with a Manageable Safety Profile in Patients with Previously Untreated Diffuse Large B-Cell Lymphoma (DLBCL): a 12-Month Analysis from a Phase Ib Study	Exclusion	Based on our review of the title and abstract, we concluded that this article is not consistent with the theme of our research.
Journal Article	M. S. Topp; M. Tani; M. Dickinson; N. Ghosh; A. Santoro; A. Pinto; F. Bosch; C. P. Fox; A. Lopez-Guillermo; T. Gastinne; A. Viardot; W. Townsend; N. Qayum; M. Barrett; D. Kaufman; C. Wu; R. McCord; P. Baumlin; P. Kimes; F. Morschhauser	2023	Glofitamab Plus R-CHOP Induces High Response Rates with a Manageable Safety Profile in Patients with Previously Untreated Diffuse Large B-Cell Lymphoma (DLBCL): A 12-Month Analysis from a Phase Ib Study	Exclusion	Based on our review of the title and abstract, we concluded that this article is not consistent with the theme of our research.
Journal Article	H. T. Cao	2016	Guipi decoction combined with traditional Chinese medicine foor bath in the treatment of insomnia after stroke for 43 cases	Exclusion	Based on our review of the title and abstract, we concluded that this article is not consistent with the theme of our research.
Journal Article	Q. Zhong; Z. Qin; X. Wang; J. Lan; T. Zhu; X. Xiao; L. Su; P. Pei; J. Long; L. Zhou	2023	Healthy sleep pattern reduce the risk of cardiovascular disease: A 10-year prospective cohort study	Exclusion	Based on our review of the title and abstract, we concluded that this article is not consistent with the theme of our research.
Journal Article	Z. Cao; Y. Hou; H. Yang; X. Huang; X. Wang; C. Xu	2023	Healthy sleep patterns and common mental disorders among individuals with cardiovascular disease: A prospective cohort study	Exclusion	Based on our review of the title and abstract, we concluded that this article is not consistent with the theme of our research.
Journal Article	J. Chu; X. Shen; J. Fan; C. Chen; S. Lin	2008	Heat rate variability and dyssomnia and their correlations to neurological defects in cerebral infarction patients complicated by insomnia: A concurrent non-randomized case-control study	Exclusion	Based on our review of the title and abstract, we concluded that this article is not consistent with the theme of our research.
Journal Article	A. Solichien	2011	Hemispheric asymmetry resting motor threshold as the indicator of brain dysfunction	Exclusion	Based on our review of the title and abstract, we concluded that this article is not consistent with the theme of our research.
Journal Article	S. H. Kim; J. H. Lim	2021	Herbal medicine for post-stroke insomnia: A protocol for systematic review and meta-analysis	Exclusion	Based on our review of the title and abstract, we concluded that this article is not consistent with the theme of our research.
Journal Article	V. K. Arya; L. Yaddanapuri; P. Madhusudan; S. K. Thingnam; A. Bahl	2012	High spinal anesthesia in severe mitral stenosis: Comparison of hemodynamics with high dose opioid anesthesia	Exclusion	Based on our review of the title and abstract, we concluded that this article is not consistent with the theme of our research.
Journal Article	W.-Y. Kuo; C.-C. Huang; S.-F. Weng; H.-J. Lin; S.-B. Su; J.-J. Wang; H.-R. Guo; C.-C. Hsu	2015	Higher migraine risk in healthcare professionals than in general population: A nationwide population-based cohort study in Taiwan	Exclusion	Based on our review of the title and abstract, we concluded that this article is not consistent with the theme of our research.
Journal Article	W. Y. Kuo; C. C. Huang; S. F. Weng; H. J. Lin; S. B. Su; J. J. Wang; H. R. Guo; C. C. Hsu	2015	Higher migraine risk in healthcare professionals than in general population: a nationwide population-based cohort study in Taiwan	Exclusion	Based on our review of the title and abstract, we concluded that this article is not consistent with the theme of our research.
Journal Article	M. D. Anglin; C. Burke; B. Perrochet; E. Stamper; S. Dawud-Noursi	2000	History of the methamphetamine problem	Exclusion	Based on our review of the title and abstract, we concluded that this article is not consistent with the theme of our research.
Journal Article	L. J. Connolly; S. M. W. Rajaratnam; J. M. Murray; G. Spitz; S. W. Lockley; J. L. Ponsford	2021	Home-based light therapy for fatigue following acquired brain injury: a pilot randomized controlled trial	Exclusion	Based on our review of the title and abstract, we concluded that this article is not consistent with the theme of our research.
Journal Article	Ctri	2019	Homeopathic medicines for sleep disturbance	Exclusion	Based on our review of the title and abstract, we concluded that this article is not consistent with the theme of our research.
Journal Article	Ctri	2017	Homoeopathic treatment of sleeplessness	Exclusion	Based on our review of the title and abstract, we concluded that this article is not consistent with the theme of our research.
Journal Article	M. Bayram	2009	Hormonal management for aging females	Exclusion	Based on our review of the title and abstract, we concluded that this article is not consistent with the theme of our research.
Journal Article	Nct	2022	How Important Is Acupressure Application in Balancing Heart Rate and Blood Pressure in the Treatment of Atrial Fibrillation? Single-Blind Randomized Experimental Study	Exclusion	Based on our review of the title and abstract, we concluded that this article is not consistent with the theme of our research.
Journal Article	R. Shi; W. Meng; Z. Liu; L. Chang; R. Lu; X. Chen; W. Xue; Y. Deng	2024	Hyperbaric oxygen therapy for poststroke insomnia: a systematic review and meta-analysis protocol	Exclusion	Based on our review of the title and abstract, we concluded that this article is not consistent with the theme of our research.
Journal Article	Y. Xie; S. Zhu; S. Wu; C. Liu; J. Shen; C. Jin; H. Ma; M. Xiang	2024	Hypnotic Use and the Risk of Cardiovascular Diseases in Insomnia Patients	Exclusion	Based on our review of the title and abstract, we concluded that this article is not consistent with the theme of our research.
Journal Article	G. Li; T. Nicola; B. Richard; G. James; H. David; D. S. Susan; H. Harald	2022	IDENTIFICATION of MEDICAL CONDITIONS AS RISK FACTORS for MILD COGNITIVE IMPAIRMENT - A US CLAIMS DATABASE STUDY	Exclusion	Based on our review of the title and abstract, we concluded that this article is not consistent with the theme of our research.
Thesis	C. Williams	2021	Impact of anticholinergic burden on executive functioning performance in patients with vascular cognitive impairment	Exclusion	Based on our review of the title and abstract, we concluded that this article is not consistent with the theme of our research.
Journal Article	X. Y. Xu; Z. J. Pang; M. H. Li; K. Wang; J. Song; Y. Cao; M. Fang	2023	Impact of extended nursing model after multi-disciplinary treatment on young patient with post-stroke	Exclusion	Based on our review of the title and abstract, we concluded that this article is not consistent with the theme of our research.
Journal Article	Nct	2025	The Impact of Relaxation Massage Before Bedtime on Sleep Quality and Quantity	Exclusion	Based on our review of the title and abstract, we concluded that this article is not consistent with the theme of our research.
Journal Article	L. Tang; C. Ma; F. You; L. Ding	2015	Impacts of the low-frequency electric stimulation at the acupoints on the content of plasma 5-HT and NE in the patients with post-stroke insomnia	Further screening	A comprehensive review of the entire text is required to further ensure that the study meets the inclusion criteria and that sufficient data can be extracted to support both quantitative and qualitative analyses.
Journal Article	Z. Hou; Z. Sun; S. Sun	2018	Impacts of the repetitive transcranial acupuncture stimulation on the content of serum orexin A in patients with post-stroke insomnia	Further screening	A comprehensive review of the entire text is required to further ensure that the study meets the inclusion criteria and that sufficient data can be extracted to support both quantitative and qualitative analyses.
Journal Article	Z. Huo; Z. Sun; S. Sun	2018	impacts of the repetitive transcranial acupuncture stimulation on the content of serum orexin A in patients with post-stroke insomnia	Further screening	A comprehensive review of the entire text is required to further ensure that the study meets the inclusion criteria and that sufficient data can be extracted to support both quantitative and qualitative analyses.
Journal Article	ChiCtr	2024	Implementation Research on Continuous Quality Improvement of Evidence-Based Practice Project for Depression Recognition and Management After Stroke	Exclusion	Based on our review of the title and abstract, we concluded that this article is not consistent with the theme of our research.
Journal Article	J. Ponsford; L. Connolly; S. Rajaratnam; J. Murray; G. Spitz; S. Lockley	2023	Implementing home-based light therapy for fatigue and sleep following acquired brain injury: A pilot trial	Exclusion	Based on our review of the title and abstract, we concluded that this article is not consistent with the theme of our research.
Journal Article	C. Eisenhower; M. Koronkowski; Z. Marcum	2016	Implications of recent drug approvals for older adults	Exclusion	Based on our review of the title and abstract, we concluded that this article is not consistent with the theme of our research.
Journal Article	L. d. M. N. Terroni; R. Fráguas; M. de Lucia; G. Tinone; P. Mattos; D. V. Iosifescu; M. Scaf	2009	Importance of retardation and fatigue/interest domains for the diagnosis of major depressive episode after stroke: A four months prospective study	Exclusion	Based on our review of the title and abstract, we concluded that this article is not consistent with the theme of our research.
Generic	M. K. Fleming; T. Smejka; E. Macey; R. Luengo-Fernandez; A. L. Henry; B. Robinson; S. D. Kyle; C. A. Espie; H. Johansen-Berg	2023	Improving sleep after stroke: a randomised controlled trial of digital cognitive behavioural therapy for insomnia	Exclusion	Based on our review of the title and abstract, we concluded that this article is not consistent with the theme of our research.
Journal Article	M. K. Fleming; T. Smejka; E. Macey; R. Luengo-Fernandez; A. L. Henry; B. Robinson; S. D. Kyle; C. A. Espie; H. Johansen-Berg	2024	Improving sleep after stroke: A randomised controlled trial of digital cognitive behavioural therapy for insomnia	Exclusion	Based on our review of the title and abstract, we concluded that this article is not consistent with the theme of our research.
Journal Article	M. K. Fleming; T. Smejka; E. Macey; R. Luengo‐Fernandez; A. L. Henry; B. Robinson; S. D. Kyle; C. A. Espie; H. Johansen‐Berg	2024	Improving sleep after stroke: A randomised controlled trial of digital cognitive behavioural therapy for insomnia	Exclusion	Based on our review of the title and abstract, we concluded that this article is not consistent with the theme of our research.
Journal Article	Nct	2022	Improving Sleep and Learning in Rehabilitation After Stroke, Part 2	Exclusion	Based on our review of the title and abstract, we concluded that this article is not consistent with the theme of our research.
Journal Article	M. Weightman; B. Robinson; R. Fallows; A. L. Henry; S. D. Kyle; E. Garratt; A. Pick; R. Teal; S. Ajina; N. Demeyere; C. A. Espie; B. Seymour; H. Johansen-Berg; M. K. Fleming	2023	Improving sleep and learning in rehabilitation after stroke, part 2 (INSPIRES2): study protocol for a home-based randomised control trial of digital cognitive behavioural therapy (dCBT) for insomnia	Exclusion	Based on our review of the title and abstract, we concluded that this article is not consistent with the theme of our research.
Journal Article	M. Weightman; B. Robinson; R. Fallows; A. L. Henry; S. D. Kyle; E. Garratt; A. Pick; R. Teal; S. Ajina; N. Demeyere; et al.	2023	Improving sleep and learning in rehabilitation after stroke, part 2 (INSPIRES2): study protocol for a home-based randomised control trial of digital cognitive behavioural therapy (dCBT) for insomnia	Exclusion	Based on our review of the title and abstract, we concluded that this article is not consistent with the theme of our research.
Journal Article	Nct	2020	Improving Sleep in Rehabilitation After Stroke	Exclusion	Based on our review of the title and abstract, we concluded that this article is not consistent with the theme of our research.
Journal Article	M. K. Fleming; T. Smejka; E. Macey; S. D. Kyle; A. L. Henry; R. Luengo-Fernandez; C. A. Espie; H. Johansen-Berg	2022	IMPROVING SLEEP IN REHABILITATION AFTER STROKE (INSPIRES)	Exclusion	Based on our review of the title and abstract, we concluded that this article is not consistent with the theme of our research.
Journal Article	S. Baylan; S. Griffiths; N. Grant; N. M. Broomfield; J. J. Evans; M. Gardani	2020	Incidence and prevalence of post-stroke insomnia: A systematic review and meta-analysis	Exclusion	Based on our review of the title and abstract, we concluded that this article is not consistent with the theme of our research.
Journal Article	D. J. Foley; A. Monjan; E. M. Simonsick; R. B. Wallace; D. G. Blazer	1999	Incidence and remission of insomnia among elderly adults: An epidemiologic study of 6,800 persons over three years	Exclusion	Based on our review of the title and abstract, we concluded that this article is not consistent with the theme of our research.
Journal Article	K.-H. Ao; C.-H. Ho; C.-C. Wang; J.-J. Wang; C.-C. Chio; J.-R. Kuo	2017	The increased risk of stroke in early insomnia following traumatic brain injury: A population-based cohort study	Exclusion	Based on our review of the title and abstract, we concluded that this article is not consistent with the theme of our research.
Journal Article	S. Hu; T. Lan; Y. Wang; L. Ren	2021	Individual Insomnia Symptom and Increased Hazard Risk of Cardiocerebral Vascular Diseases: A Meta-Analysis	Exclusion	Based on our review of the title and abstract, we concluded that this article is not consistent with the theme of our research.
Journal Article	Y. Xiong; F. Zhang; Y. Zhang; W. Wang; Y. Ran; C. Wu; S. Zhu; F. Qin; J. Yuan	2024	Insights into modifiable risk factors of erectile dysfunction, a wide-angled Mendelian Randomization study	Exclusion	Based on our review of the title and abstract, we concluded that this article is not consistent with the theme of our research.
Journal Article	P. Bhatt; V. Patel; J. Motwani; U. Choubey; R. Mahmood; V. Gupta; R. Jain	2023	Insomnia and Cardiovascular Health: Exploring the Link Between Sleep Disorders and Cardiac Arrhythmias	Exclusion	Based on our review of the title and abstract, we concluded that this article is not consistent with the theme of our research.
Journal Article	O. Tikhomirova; N. Zybina; O. Startseva; V. Kozhevnikova; D. Khutorov; I. Levashkina	2019	Insomnia and covert vascular brain disease	Exclusion	Based on our review of the title and abstract, we concluded that this article is not consistent with the theme of our research.
Journal Article	W.-K. Tang; C. G. Lau; V. Mok; G. S. Ungvari; K.-S. Wong	2015	Insomnia and health-related quality of life in stroke	Exclusion	Based on our review of the title and abstract, we concluded that this article is not consistent with the theme of our research.
Journal Article	T. T. Wu; Y. L. Zou; K. D. Xu; X. R. Jiang; M. M. Zhou; S. B. Zhang; C. H. Song	2023	Insomnia and multiple health outcomes: Umbrella review of meta-analyses of prospective cohort studies	Exclusion	Based on our review of the title and abstract, we concluded that this article is not consistent with the theme of our research.
Journal Article	O. I. Vinogradov; A. M. Kulagina	2016	Insomnia and sleep-related breathing disorders: New risk factors for ischemic stroke	Exclusion	Based on our review of the title and abstract, we concluded that this article is not consistent with the theme of our research.
Journal Article	B. Sivertsen; T. Lallukka; P. Salo; S. Pallesen; M. Hysing; S. Krokstad; S. Øverland	2014	Insomnia as a risk factor for ill health: Results from the large population‐based prospective HUNT study in Norway	Exclusion	Based on our review of the title and abstract, we concluded that this article is not consistent with the theme of our research.
Journal Article	F. Bartoli; M. Clerici; C. Crocamo; G. Carrà	2018	Insomnia as an additional clinical correlate of suicidal ideation after stroke	Exclusion	Based on our review of the title and abstract, we concluded that this article is not consistent with the theme of our research.
Journal Article	B. M. Polanka; S. Kundu; K. A. So-Armah; M. S. Freiberg; S. K. Gupta; R. J. Bedimo; M. J. Budoff; A. A. Butt; C. C. H. Chang; S. S. Gottlieb; V. C. Marconi; J. A. Womack; J. C. Stewart	2019	Insomnia as an Independent Predictor of Incident Cardiovascular Disease in HIV: Data from the Veterans Aging Cohort Study	Exclusion	Based on our review of the title and abstract, we concluded that this article is not consistent with the theme of our research.
Journal Article	W. Liang; D. Wu; Y.-H. Chuang; Y.-C. Fan; H.-Y. Chiu	2024	Insomnia complaints correlated with higher risk of cognitive impairment in older adults following stroke: A national representative comparison study	Exclusion	Based on our review of the title and abstract, we concluded that this article is not consistent with the theme of our research.
Journal Article	W. Liang; D. Wu; Y. H. Chuang; Y. C. Fan; H. Y. Chiu	2024	Insomnia complaints correlated with higher risk of cognitive impairment in older adults following stroke: a National Representative Comparison Study	Exclusion	Based on our review of the title and abstract, we concluded that this article is not consistent with the theme of our research.
Journal Article	S. J. Thomas; S. Sakhuja; L. D. Colantonio; M. Li; P. Muntner; K. Reynolds; C. B. Bowling	2022	Insomnia diagnosis, prescribed hypnotic medication use, and risk for serious fall injuries in the Reasons for Geographic and Racial Differences in Stroke (REGARDS) study	Exclusion	Based on our review of the title and abstract, we concluded that this article is not consistent with the theme of our research.
Journal Article	G. Mayer; P. Jennum; D. Riemann; Y. Dauvilliers	2011	Insomnia in central neurologic diseases - occurrence and management	Exclusion	Based on our review of the title and abstract, we concluded that this article is not consistent with the theme of our research.
Journal Article	G. Mayer; P. Jennum; D. Riemann; Y. Dauvilliers	2011	Insomnia in central neurologic diseases--occurrence and management	Exclusion	Based on our review of the title and abstract, we concluded that this article is not consistent with the theme of our research.
Journal Article	G. Mayer; P. Jennum; D. Riemann; Y. Dauvilliers	2011	Insomnia in central neurologic diseases—Occurrence and management	Exclusion	Based on our review of the title and abstract, we concluded that this article is not consistent with the theme of our research.
Journal Article	A. Leppävuori; T. Pohjasvaara; R. Vataja; M. Kaste; T. Erkinjuntti	2002	Insomnia in ischemic stroke patients	Exclusion	Based on our review of the title and abstract, we concluded that this article is not consistent with the theme of our research.
Journal Article	G. Mayer; S. Happe; S. Evers; W. Hermann; S. Jansen; U. Kallweit; M. L. Muntean; D. Pöhlau; D. Riemann; M. Saletu; M. Schichl; W. J. Schmitt; F. Sixel-Döring; P. Young	2021	Insomnia in neurological diseases	Exclusion	Based on our review of the title and abstract, we concluded that this article is not consistent with the theme of our research.
Journal Article	B. Izquierdo Coronel; J. Lopez Pais; M. Martin Munoz; D. Nieto Ibanez; R. Olsen Rodriguez; R. Abad Romero; C. Perela Alvarez; M. Alvarez Bello; D. Galan Gil; M. J. Espinosa Pascual; J. F. Ceballo Silva; A. Fraile Sanz; R. Mata Caballero; P. Awamleh Garcia; J. J. Alonso Martin	2023	Insomnia in patients with myocardial infarction with and without obstructive coronary arteries: prevalence and prognosis	Exclusion	Based on our review of the title and abstract, we concluded that this article is not consistent with the theme of our research.
Journal Article	O. Romero	2000	Insomnia in the elderly: Cognitive involvement and therapeutic attitudes	Exclusion	Based on our review of the title and abstract, we concluded that this article is not consistent with the theme of our research.
Journal Article	B. Izquierdo; R. Olsen; R. Abad; D. Nieto; C. Perela; A. Fraile Sanz; J. Lopez Pais; J. Gorriz Magana; M. J. Espinosa; D. Galan; P. Awamleh Garcia; R. Mata; J. F. Ceballo Silva; E. Garcia Linares; J. J. Alonso Martin	2021	Insomnia incidence in myocardial infarction with and without obstructive coronary arteries	Exclusion	Based on our review of the title and abstract, we concluded that this article is not consistent with the theme of our research.
Journal Article	C. Canivet; P. M. Nilsson; S. I. Lindeberg; R. Karasek; P.-O. Östergren	2014	Insomnia increases risk for cardiovascular events in women and in men with low socioeconomic status: A longitudinal, register-based study	Exclusion	Based on our review of the title and abstract, we concluded that this article is not consistent with the theme of our research.
Journal Article	L. J. Li; Y. Yang; B. Y. Guan; Q. Chen; A. X. Wang; Y. J. Wang; N. Zhang; C. X. Wang	2018	Insomnia is associated with increased mortality in patients with first-ever stroke: a 6-year follow-up in a Chinese cohort study	Exclusion	Based on our review of the title and abstract, we concluded that this article is not consistent with the theme of our research.
Journal Article	M. P. Wu; H. J. Lin; S. F. Weng; C. H. Ho; J. J. Wang; Y. W. Hsu	2014	Insomnia subtypes and the subsequent risks of stroke: Report from a nationally representative cohort	Exclusion	Based on our review of the title and abstract, we concluded that this article is not consistent with the theme of our research.
Journal Article	A. Vgontzas; Y. Shang; F. He; J. Fernandez-Mendoza; S. Pejovic; K. Lenker; L. Kong	2024	INSOMNIA WITH SHORT SLEEP DURATION IS ASSOCIATED WITH HEART DISEASE AND STROKE: EVIDENCE FROM THE UK BIOBANK COHORT	Exclusion	Based on our review of the title and abstract, we concluded that this article is not consistent with the theme of our research.
Journal Article	Nct	2023	Instant Message-delivered Cognitive Behavioural Therapy for Insomnia (CBT-I)Stroke Caregivers	Exclusion	Based on our review of the title and abstract, we concluded that this article is not consistent with the theme of our research.
Book Section	S. Javaheri; O. Omobomi; S. Redline	2019	Insufficient sleep and cardiovascular disease risk	Exclusion	Based on our review of the title and abstract, we concluded that this article is not consistent with the theme of our research.
Journal Article	L. Martinsson; S. Eksborg; N. G. Wahlgren	2003	Intensive early physiotherapy combined with dexamphetamine treatment in severe stroke: a randomized, controlled pilot study	Exclusion	Based on our review of the title and abstract, we concluded that this article is not consistent with the theme of our research.
Journal Article	P. Chen; H.-L. Sun; L. Zhang; Y. Feng; S. Sha; Z. Su; T. Cheung; K. K. Wong; G. S. Ungvari; T. Jackson; Q. Zhang; Y.-T. Xiang	2024	Inter-relationships of depression and insomnia symptoms with life satisfaction in stroke and stroke-free older adults: Findings from the Health and Retirement Study based on network analysis and propensity score matching	Exclusion	Based on our review of the title and abstract, we concluded that this article is not consistent with the theme of our research.
Journal Article	P. Chen; H. L. Sun; L. Zhang; Y. Feng; S. Sha; Z. Su; T. Cheung; K. K. Wong; G. S. Ungvari; T. Jackson; Q. Zhang; Y. T. Xiang	2024	Inter-relationships of depression and insomnia symptoms with life satisfaction in stroke and stroke-free older adults: Findings from the Health and Retirement Study based on network analysis and propensity score matching	Exclusion	Based on our review of the title and abstract, we concluded that this article is not consistent with the theme of our research.
Journal Article	E. Jung; H. Y. Kook; H. H. Ryu; U. C. Ju	2024	Interaction Effect of Shift Work and Insomnia on Stroke Risk A 19-Year Prospective Cohort Study in Korea	Exclusion	Based on our review of the title and abstract, we concluded that this article is not consistent with the theme of our research.
Journal Article	ChiCtr	2023	Intervention study of different intensity aerobic exercise on sleep in patients with poststroke insomnia	Exclusion	Based on our review of the title and abstract, we concluded that this article is not consistent with the theme of our research.
Journal Article	Nct	2020	Intervention to Improve Quality of Sleep of Palliative Patient Carers in the Community: clinical Trial	Exclusion	Based on our review of the title and abstract, we concluded that this article is not consistent with the theme of our research.
Journal Article	S. Lee; Y. H. Baek; S. U. Park; S. K. Moon; J. M. Park; Y. S. Kim; W. S. Jung	2009	Intradermal acupuncture on Shen-Men and Nei-Kuan acupoints improves insomnia in stroke patients by reducing the sympathetic activity: a randomized clinical trial	Exclusion	Based on our review of the title and abstract, we concluded that this article is not consistent with the theme of our research.
Journal Article	S. Y. Lee; Y. H. Baek; S. U. Park; S. K. Moon; J. M. Park; Y. S. Kim; W. S. Jung	2009	Intradermal acupuncture on Shen-Men and Nei-Kuan acupoints improves insomnia in stroke patients by reducing the sympathetic nervous activity: A randomized clinical trial	Exclusion	Based on our review of the title and abstract, we concluded that this article is not consistent with the theme of our research.
Journal Article	Y. S. Kim; S. H. Lee; W. S. Jung; S. U. Park; S. K. Moon; C. N. Ko; K. H. Cho; H. S. Bae	2004	Intradermal acupuncture on Shen-Men and Nei-Kuan acupoints in patients with insomnia after stroke	Exclusion	Based on our review of the title and abstract, we concluded that this article is not consistent with the theme of our research.
Journal Article	K. N. Tran; J. H. Kwon; M. K. Kim; N. P. K. Nguyen; I. J. Yang	2024	Intranasal delivery of herbal medicine for disease treatment: A systematic review	Exclusion	Based on our review of the title and abstract, we concluded that this article is not consistent with the theme of our research.
Journal Article	X. H. Zhang; X. Zhang; H. Y. Feng; C. C. Cao; H. L. Lv; Y. L. Wang; L. J. Ren	2023	An investigation on the changes of serum CCK-8, substance P, and 5-HT in patients with post-stroke insomnia	Exclusion	Based on our review of the title and abstract, we concluded that this article is not consistent with the theme of our research.
Journal Article	A. Shayan; Z. Masumi; M. Ataollahi; S. Tohodi; S. Forouhari; S. Khani	2016	Investigation relationship between body mass index and general health of patient in Hamadan Fatemieh Hospital, Iran	Exclusion	Based on our review of the title and abstract, we concluded that this article is not consistent with the theme of our research.
Journal Article	F. Y. Chang; C. L. Lu	2013	Irritable bowel syndrome and migraine: Bystanders or partners?	Exclusion	Based on our review of the title and abstract, we concluded that this article is not consistent with the theme of our research.
Journal Article	Y. Rabat; S. Berthoz; I. Sibon	2021	Is addictive-like eating an overlooked stroke risk factor? A study case	Exclusion	Based on our review of the title and abstract, we concluded that this article is not consistent with the theme of our research.
Journal Article	Y. Rabat; S. Berthoz; I. Sibon	2022	Is addictive-like eating an overlooked stroke risk factor? A study case	Exclusion	Based on our review of the title and abstract, we concluded that this article is not consistent with the theme of our research.
Journal Article	A. Matas; L. Amaral; A. V. Patto	2022	Is post-ischemic stroke insomnia related to a negative functional and cognitive outcome?	Exclusion	Based on our review of the title and abstract, we concluded that this article is not consistent with the theme of our research.
Journal Article	L. Korostovtseva	2021	Ischemic Stroke and Sleep: The Linking Genetic Factors	Exclusion	Based on our review of the title and abstract, we concluded that this article is not consistent with the theme of our research.
Journal Article	R. Sharma; A. Chischolm; M. Parikh; A. I. Qureshi; P. Sahota; M. M. Thakkar	2022	Ischemic Stroke Disrupts Sleep Homeostasis in Middle-Aged Mice	Exclusion	Based on our review of the title and abstract, we concluded that this article is not consistent with the theme of our research.
Journal Article		2020	Isradipine Versus Placebo in Early Parkinson Disease: a Randomized Trial	Exclusion	Based on our review of the title and abstract, we concluded that this article is not consistent with the theme of our research.
Journal Article	ChiCtr	2024	Key Technologies and System Development of Evaluation and Early Warning of Elderly Consciousness/Cognitive Impairment and Multi physical Factor Collaborative Stimulation Intervention: a Randomized and Controlled Clinical Study of Central Combined Peripheral Nerve Regulation Technology for the Treatment of Consciousness Impairment	Exclusion	Based on our review of the title and abstract, we concluded that this article is not consistent with the theme of our research.
Journal Article	A. C. Laska; M. von Arbin; T. Kahan; A. Hellblom; V. Murray	2005	Long-term antidepressant treatment with moclobemide for aphasia in acute stroke patients: a randomised, double-blind, placebo-controlled study	Exclusion	Based on our review of the title and abstract, we concluded that this article is not consistent with the theme of our research.
Journal Article	J. Heikkinen; R. Vaheri; U. Timonen	2004	Long-term safety and tolerability of continuous-combined hormone therapy in postmenopausal women: results from a seven-year randomised comparison of low and standard doses	Exclusion	Based on our review of the title and abstract, we concluded that this article is not consistent with the theme of our research.
Book Section	N. Vincent; M. Holmqvist	2010	Low intensity CBT interventions for chronic insomnia	Exclusion	Based on our review of the title and abstract, we concluded that this article is not consistent with the theme of our research.
Journal Article	K. Matsuzono; T. Mashiko; T. Ozawa; K. Miura; M. Suzuki; K. Furuya; M. Ozawa; Y. Anan; H. Shimazaki; R. Koide; R. Tanaka; S. Fujimoto	2020	Management effort for delirium and insomnia in patients with acute ischemic stroke (MEDIAS) study	Exclusion	Based on our review of the title and abstract, we concluded that this article is not consistent with the theme of our research.
Journal Article	K. B. Im; S. Strader; M. E. Dyken	2010	Management of sleep disorders in stroke	Exclusion	Based on our review of the title and abstract, we concluded that this article is not consistent with the theme of our research.
Journal Article	C. O. Santos; L. Caeiro; J. M. Ferro; M. L. Figueira	2011	Mania and stroke: A systematic review	Exclusion	Based on our review of the title and abstract, we concluded that this article is not consistent with the theme of our research.
Journal Article	M. L. Figueira	2012	Mania in neuropsychiatric disorders. Focus in post-stroke mania	Exclusion	Based on our review of the title and abstract, we concluded that this article is not consistent with the theme of our research.
Journal Article	K. M. Barrett; R. B. McNeil; A. R. Richie; D. M. Gamble; S. H. Luke; N. N. Diehl; T. G. Brott; B. H. Eidelman; W. D. Freeman; R. D. Brown; N. R. Graff-Radford; J. F. Meschia	2009	Mayo Acute Stroke Trial To Enhance Recovery (MASTER): Interim stage I safety and tolerability	Exclusion	Based on our review of the title and abstract, we concluded that this article is not consistent with the theme of our research.
Journal Article	K. M. Barrett; R. B. McNeil; A. N. Richie; D. M. Gamble; S. M. Luke; N. N. Diehl; T. G. Brott; B. H. Eidelman; W. D. Freeman; R. D. Brown; N. R. Graff-Radford; J. F. Meschia	2010	Mayo acute stroke trial to enhance recovery: 30 day clinical outcomes from stage I	Exclusion	Based on our review of the title and abstract, we concluded that this article is not consistent with the theme of our research.
Journal Article	M. R. Corboz; M. A. Rivelli; G. G. Mingo; R. L. McLeod; L. Varty; Y. Jia; J. A. Hey	2008	Mechanism of decongestant activity of α2-adrenoceptor agonists	Exclusion	Based on our review of the title and abstract, we concluded that this article is not consistent with the theme of our research.
Journal Article	ChiCtr	2023	The mechanism of prefrontal cortex function affecting daytime hypersomnia	Exclusion	Based on our review of the title and abstract, we concluded that this article is not consistent with the theme of our research.
Journal Article	R. Staud; D. D. Price	2006	Mechanisms of acupuncture analgesia for clinical and experimental pain	Exclusion	Based on our review of the title and abstract, we concluded that this article is not consistent with the theme of our research.
Journal Article	J. K. Dhanjal; S. Grover; P. Paruthi; S. Sharma; A. Grover	2014	Mechanistic insights into mode of action of a potent natural antagonist of orexin receptor-1 by means of high throughput screening and molecular dynamics simulations	Exclusion	Based on our review of the title and abstract, we concluded that this article is not consistent with the theme of our research.
Journal Article	M. K. Singh; J. C. Pfeifer; D. H. Barzman; R. A. Kowatch; M. P. DelBello	2007	Medical management of pediatric mood disorders	Exclusion	Based on our review of the title and abstract, we concluded that this article is not consistent with the theme of our research.
Journal Article	M. P. Barnes	2001	Medical management of spasticity in stroke	Exclusion	Based on our review of the title and abstract, we concluded that this article is not consistent with the theme of our research.
Journal Article	S. Di Caro; G. G. Hamad; M. H. Fernstrom; P. R. Schauer; G. Bonanomi	2006	Medical strategies for weight loss in the overweight and obese patient	Exclusion	Based on our review of the title and abstract, we concluded that this article is not consistent with the theme of our research.
Journal Article	Z. Xie; Y. Shen; K. Fang	2021	Medication for post-stroke insomnia	Exclusion	Based on our review of the title and abstract, we concluded that this article is not consistent with the theme of our research.
Journal Article	O. I. Vinogradov; D. S. Ivanova; N. P. Davidov; A. N. Kuznetsov	2015	Melatonin in the correction of sleep in post-stroke patients	Exclusion	Based on our review of the title and abstract, we concluded that this article is not consistent with the theme of our research.
Journal Article	X. L. Wu; S. S. Lu; M. R. Liu; W. D. Tang; J. Z. Chen; Y. R. Zheng; A. Ahsan; M. Cao; L. Jiang; W. W. Hu; J. Y. Wu; Z. Chen; X. N. Zhang	2020	Melatonin receptor agonist ramelteon attenuates mouse acute and chronic ischemic brain injury	Exclusion	Based on our review of the title and abstract, we concluded that this article is not consistent with the theme of our research.
Journal Article	T. Ohta; K. Murao; K. Miyake; K. Takemoto	2013	Melatonin receptor agonists for treating delirium in elderly patients with acute stroke	Exclusion	Based on our review of the title and abstract, we concluded that this article is not consistent with the theme of our research.
Journal Article	J. Tardy; J. Pariente; A. Leger; S. Dechaumont-Palacin; A. Gerdelat; V. Guiraud; F. Conchou; J. F. Albucher; P. Marque; X. Franceries; et al.	2006	Methylphenidate modulates cerebral post-stroke reorganization	Exclusion	Based on our review of the title and abstract, we concluded that this article is not consistent with the theme of our research.
Journal Article	M. Selvakumar; N. Arunkumar; K. Ramakrishnan	2012	Mind attack: A concept	Exclusion	Based on our review of the title and abstract, we concluded that this article is not consistent with the theme of our research.
Journal Article	R. Aydin	2011	Mind body interventions in rehabilitation medicine	Exclusion	Based on our review of the title and abstract, we concluded that this article is not consistent with the theme of our research.
Journal Article	R. Ramasubbu	2003	Minor Strokes Related to Paroxetine Discontinuation in an Elderly Subject: Emergent Adverse Events	Exclusion	Based on our review of the title and abstract, we concluded that this article is not consistent with the theme of our research.
Journal Article	K. F. Croom; C. M. Perry; G. L. Plosker	2009	Mirtazapine: A review of its use in major depression and other psychiatric disorders	Exclusion	Based on our review of the title and abstract, we concluded that this article is not consistent with the theme of our research.
Journal Article	U. Bonnet	2003	Moclobemide: therapeutic use and clinical studies	Exclusion	Based on our review of the title and abstract, we concluded that this article is not consistent with the theme of our research.
Journal Article	ChiCtr	2019	Modified Suan-Zao-Ren Tang decoction in the treatment of post-stroke cognitive impairment with insomnia: a multi-center study	Exclusion	Based on our review of the title and abstract, we concluded that this article is not consistent with the theme of our research.
Journal Article	M. Zhu; G. Pan; F. Luo; S. Sui; Y. Zhang	2023	Modified Suanzaoren decoction in treating post-stroke cognitive impairment with comorbid insomnia symptoms: A clinical trial	Exclusion	Based on our review of the title and abstract, we concluded that this article is not consistent with the theme of our research.
Journal Article	F. V. Machado; L. L. Louzada; N. E. Cross; E. F. Camargos; T. T. Dang-Vu; O. T. Nóbrega	2020	More than a quarter century of the most prescribed sleeping pill: Systematic review of zolpidem use by older adults	Exclusion	Based on our review of the title and abstract, we concluded that this article is not consistent with the theme of our research.
Journal Article	Nct	2021	Multi-Strategy Intervention for Anesthesia Care of Obese Patients A Factorial Randomized Controlled Trial	Exclusion	Based on our review of the title and abstract, we concluded that this article is not consistent with the theme of our research.
Journal Article	L. M. Prisant; A. A. Carr; M. Desnoyers; R. J. Westcott; M. A. Zinny; D. M. O'Donnell; B. Bryzinski; B. McKee; B. R. Nelson	1990	Multicenter evaluation of the hemodynamic effects of bisoprolol in patients with mild to moderate hypertension	Exclusion	Based on our review of the title and abstract, we concluded that this article is not consistent with the theme of our research.
Journal Article	C. A. Jimeno; S. Kho; G. K. de los Santos; N. Buena-Bobis; M. Villa	2018	The multicenter, open-label, observational LEAD-Ph study: real-world safety and effectiveness of liraglutide in filipino participants with type 2 diabetes	Exclusion	Based on our review of the title and abstract, we concluded that this article is not consistent with the theme of our research.
Journal Article	Nct	2023	Music for Sleep After Stroke	Exclusion	Based on our review of the title and abstract, we concluded that this article is not consistent with the theme of our research.
Journal Article	B. I. Coronel; J. C. Silva; J. L. Pais; R. Olsen; D. N. Ibáñez; R. A. Romero; C. P. Alvarez; M. Martin; M. Á. Bello; D. G. Gil; M. J. E. Pascual; R. M. Caballero; A. F. Sanz; P. Awamleh; J. A. Martin	2023	MYOCARDIAL INFARCTION AND MENTAL HEALTH: PREVALENCE AND PROGNOSIS OF ANXIETY, INSOMNIA AND TYPE D PERSONALITY	Exclusion	Based on our review of the title and abstract, we concluded that this article is not consistent with the theme of our research.
Journal Article	E. Martínez-Quintana; F. Rodríguez-González; J. Cuba-Herrera	2010	[Myocardial necrosis and severe biventricular dysfunction in the context of chronic ephedrine abuse]	Exclusion	Based on our review of the title and abstract, we concluded that this article is not consistent with the theme of our research.
Journal Article	Irct20220930056062N	2024	Neck-stabilization exercises vs Pilates exercise in non-specific chronic neck pain	Exclusion	Based on our review of the title and abstract, we concluded that this article is not consistent with the theme of our research.
Journal Article	E. Martínez-Quintana; F. Rodríguez-González; J. Cuba-Herrera	2010	Necrosis miocárdica y disfunción biventricular severa en el contexto de abuso crónico de efedrina = Myocardial necrosis and severe biventricular dysfunction in the context of chronic ephedrine abuse	Exclusion	Based on our review of the title and abstract, we concluded that this article is not consistent with the theme of our research.
Journal Article	M. Fotuhi; A. Mian; S. Meysami; C. A. Raji	2020	Neurobiology of COVID-19	Exclusion	Based on our review of the title and abstract, we concluded that this article is not consistent with the theme of our research.
Journal Article	N. J. Dar; A. Muzamil	2020	Neurodegenerative diseases and Withania somnifera (L.): An update	Exclusion	Based on our review of the title and abstract, we concluded that this article is not consistent with the theme of our research.
Journal Article	X. Chao; J. Wang; Y. Dong; Y. Fang; D. Yin; J. Wen; P. Wang; W. Sun	2024	Neuroimaging of neuropsychological disturbances following ischaemic stroke (CONNECT): a prospective cohort study protocol	Exclusion	Based on our review of the title and abstract, we concluded that this article is not consistent with the theme of our research.
Journal Article	M. S. Abers; W. X. Shandera; J. S. Kass	2014	Neurological and psychiatric adverse effects of antiretroviral drugs	Exclusion	Based on our review of the title and abstract, we concluded that this article is not consistent with the theme of our research.
Thesis	A. V. Chauhan	2021	Neurological and psychological sequelae and healthcare utilization patterns of older US adults with repetitive traumatic brain injury	Exclusion	Based on our review of the title and abstract, we concluded that this article is not consistent with the theme of our research.
Book Section	R. S. Patel; M. Loganathan; E. K. St. Louis; A. Chopra	2020	Neurological disorders	Exclusion	Based on our review of the title and abstract, we concluded that this article is not consistent with the theme of our research.
Journal Article	H. Yu; X. Wang; F. Kang; Z. Chen; Y. Meng; M. Dai	2019	Neuroprotective effects of midazolam on focal cerebral ischemia in rats through anti‑apoptotic mechanisms	Exclusion	Based on our review of the title and abstract, we concluded that this article is not consistent with the theme of our research.
Journal Article	G. Zahed; P. Karimzadeh; L. S. Wissow; S. Arman; M. Babaee; R. S. Badv; V. Zeinali; H. Zarafshan; S. Armin; S. Nasiri; N. Hashemi; A. Moayedi; L. Z. Amoughin; M. R. Ashrafi; E. H. E. M. Memar; M. Ebrahimi; M. Hosseinzadeh; A. Karimi; S. A. Fahimzad; S. Mofradnejad; M. Mirkarimi; M. Mirzadeh; M. H. Aelami; M. Tariverdi; F. Jafari; O. Yaghini; Z. Pourmoghaddas; B. Khosravi; S. Mohammadzadeh; J. Sol…	2023	Neuropsychiatric Manifestations of COVID-19 in Hospitalized Pediatrics: A Multicenter Cross-sectional Study	Exclusion	Based on our review of the title and abstract, we concluded that this article is not consistent with the theme of our research.
Journal Article	C. Derouesne; B. Renault; B. Gueguen; M. Van Der Linden; L. Lacomblez; P. Homeyer; L. Ouss; E. Neuman; M. Malbezin; S. Barrandon; et al.	1997	Neuropsychophysiological evaluation of three doses of S 12024-2 in mild-to-moderate Alzheimer's disease	Exclusion	Based on our review of the title and abstract, we concluded that this article is not consistent with the theme of our research.
Journal Article	A. Culebras	1998	[Neurosomnology: in the cutting-edge of neurology]	Exclusion	Based on our review of the title and abstract, we concluded that this article is not consistent with the theme of our research.
Journal Article	R. B. Singh; D. Pella; K. Otsuka; F. Halberg; G. Cornelissen	2002	New insights into circadian aspects of health and disease	Exclusion	Based on our review of the title and abstract, we concluded that this article is not consistent with the theme of our research.
Journal Article	L. Moura; Z. Yan; M. A. Donahue; L. H. Smith; L. H. Schwamm; J. Hsu; J. P. Newhouse; S. Haneuse; D. Blacker; S. Hernandez-Diaz	2023	No short-term mortality from benzodiazepine use post-acute ischemic stroke after accounting for bias	Exclusion	Based on our review of the title and abstract, we concluded that this article is not consistent with the theme of our research.
Journal Article	L. M. V. R. Moura; Z. Yan; M. A. Donahue; L. H. Smith; L. H. Schwamm; J. Hsu; J. P. Newhouse; S. Haneuse; D. Blacker; S. Hernandez-Diaz	2023	No short-term mortality from benzodiazepine use post-acute ischemic stroke after accounting for bias	Exclusion	Based on our review of the title and abstract, we concluded that this article is not consistent with the theme of our research.
Journal Article	K. Richardson; G. M. Savva; P. J. Boyd; C. Aldus; I. Maidment; E. Pakpahan; Y. K. Loke; A. Arthur; N. Steel; C. Ballard; et al.	2021	Non-benzodiazepine hypnotic use for sleep disturbance in people aged over 55 years living with dementia: a series of cohort studies	Exclusion	Based on our review of the title and abstract, we concluded that this article is not consistent with the theme of our research.
Journal Article	K. Richardson; G. M. Savva; P. J. Boyd; C. Aldus; I. Maidment; E. Pakpahan; Y. K. Loke; A. Arthur; N. Steel; C. Ballard; R. Howard; C. Fox	2021	Non-benzodiazepine hypnotic use for sleep disturbance in people aged over 55 years living with dementia: a series of cohort studies	Exclusion	Based on our review of the title and abstract, we concluded that this article is not consistent with the theme of our research.
Journal Article	K. Richardsono; G. M. Savvao; P. J. Boydo; C. Alduso; I. Maidmento; E. Pakpahano; Y. K. Lokeo; A. Arthuro; N. Steelo; C. Ballardo; R. Howardo; C. Foxo	2021	Non-benzodiazepine hypnotic use for sleep disturbance in people aged over 55 years living with dementia: A series of cohort studies	Exclusion	Based on our review of the title and abstract, we concluded that this article is not consistent with the theme of our research.
Journal Article	L. Ho; P. Chen; C. Lai; S. Ng	2021	Non-pharmacological interventions for alleviating fatigue and promoting sleep in people with stroke: A meta-analysis	Exclusion	Based on our review of the title and abstract, we concluded that this article is not consistent with the theme of our research.
Journal Article	M. E. Ford; E. Groet; J. G. Daams; G. J. Geurtsen; C. A. M. Van Bennekom; E. J. W. Van Someren	2020	Non-pharmacological treatment for insomnia following acquired brain injury: A systematic review	Exclusion	Based on our review of the title and abstract, we concluded that this article is not consistent with the theme of our research.
Journal Article	W. Randerath; S. Herkenrath; M. Treml; L. Grote; J. Hedner; M. R. Bonsignore; J. L. Pépin; S. Ryan; S. Schiza; J. Verbraecken; W. T. McNicholas; A. Pataka; P. Sliwinski; O. K. Basoglu	2020	A novel multicomponent grading system for obstructive sleep apnoea severity applied in the ESADA cohort	Exclusion	Based on our review of the title and abstract, we concluded that this article is not consistent with the theme of our research.
Journal Article	Nct	2021	Nurse-Led BBTi for Post-stroke Insomnia	Exclusion	Based on our review of the title and abstract, we concluded that this article is not consistent with the theme of our research.
Journal Article	M. Gřiva; J. Jarkovský; P. Brázdilová	2013	Nutritional status of patients in the cardiac ward of a regional hospital	Exclusion	Based on our review of the title and abstract, we concluded that this article is not consistent with the theme of our research.
Journal Article	H. A. Hassan; N. E. El-Gharib	2015	Obesity and Clinical Riskiness Relationship: Therapeutic Management by Dietary Antioxidant Supplementation--a Review	Exclusion	Based on our review of the title and abstract, we concluded that this article is not consistent with the theme of our research.
Journal Article	H. A. Hassan; N. E. El-Gharib	2015	Obesity and Clinical Riskiness Relationship: Therapeutic Management by Dietary Antioxidant Supplementation—a Review	Exclusion	Based on our review of the title and abstract, we concluded that this article is not consistent with the theme of our research.
Journal Article	E. A. Stefanovics; C. M. Grilo; R. H. Pietrzak	2022	Obesity in Latinx and White US military veterans: Prevalence, physical health, and functioning	Exclusion	Based on our review of the title and abstract, we concluded that this article is not consistent with the theme of our research.
Journal Article	U. Jprn	2024	Objective effects of a program to improve insomnia in hospitalized stroke patients: a pilot RCT	Exclusion	Based on our review of the title and abstract, we concluded that this article is not consistent with the theme of our research.
Journal Article	C. I. Chi	2017	The observation of clinical effect of acupuncture in the five heart acupoints for patients with post-stroke sleeping disorder (Insomnia)	Exclusion	Based on our review of the title and abstract, we concluded that this article is not consistent with the theme of our research.
Journal Article	G. Yang	2017	The observation of clinical effect of acupuncture in the five heart acupoints for patients with post-stroke sleeping disorder (insomnia)	Exclusion	Based on our review of the title and abstract, we concluded that this article is not consistent with the theme of our research.
Journal Article	Itmctr	2024	Observation on the clinical efficacy of modified Suanzaoren decoction in the treatment of post-stroke insomnia with liver stagnation and blood deficiency type	Exclusion	Based on our review of the title and abstract, we concluded that this article is not consistent with the theme of our research.
Journal Article	B. Clotet; J. Feinberg; J. van Lunzen; M. A. Khuong-Josses; A. Antinori; I. Dumitru; V. Pokrovskiy; J. Fehr; R. Ortiz; M. Saag; et al.	2014	Once-daily dolutegravir versus darunavir plus ritonavir in antiretroviral-naive adults with HIV-1 infection (FLAMINGO): 48 week results from the randomised open-label phase 3b study	Exclusion	Based on our review of the title and abstract, we concluded that this article is not consistent with the theme of our research.
Journal Article	C. S. Ninivaggio; H. Riese; G. C. Dunivan; P. C. Jeppson; Y. M. Komesu; A. E. Murata; G. H. Murata; R. G. Rogers; S. Cichowski	2016	One and the same? nocturnal enuresis and overactive bladder in the female veteran population	Exclusion	Based on our review of the title and abstract, we concluded that this article is not consistent with the theme of our research.
Journal Article	V.-H. Yeh; G. Sherwood; C. F. Durham; S. Kardong-Edgren; T. A. Schwartz; L. S. Beeber	2019	Online Simulation-Based Mastery Learning with Deliberate Practice: developing Interprofessional Communication Skill	Exclusion	Based on our review of the title and abstract, we concluded that this article is not consistent with the theme of our research.
Journal Article	G. L. Pattee; J. P. Wymer; C. Lomen-Hoerth; S. H. Appel; A. E. Formella; L. E. Pope	2014	An open-label multicenter study to assess the safety of dextromethorphan/quinidine in patients with pseudobulbar affect associated with a range of underlying neurological conditions	Exclusion	Based on our review of the title and abstract, we concluded that this article is not consistent with the theme of our research.
Journal Article	E. M. Hamed; A. R. N. Ibrahim; M. H. Meabed; A. M. Khalaf; D. M. El Demerdash; M. O. Elgendy; H. Saeed; H. F. Salem; H. Rabea	2023	The Outcomes and Adverse Drug Patterns of Immunomodulators and Thrombopoietin Receptor Agonists in Primary Immune Thrombocytopenia Egyptian Patients with Hemorrhage Comorbidity	Exclusion	Based on our review of the title and abstract, we concluded that this article is not consistent with the theme of our research.
Journal Article	J. A. Simon; C. Altomare; S. Cort; W. Jiang; J. V. Pinkerton	2018	Overall Safety of Ospemifene in Postmenopausal Women from Placebo-Controlled Phase 2 and 3 Trials	Exclusion	Based on our review of the title and abstract, we concluded that this article is not consistent with the theme of our research.
Journal Article	Nct	2022	Ozone Autohemotherapy for Ischemic Stroke Sleep Disorder	Exclusion	Based on our review of the title and abstract, we concluded that this article is not consistent with the theme of our research.
Journal Article	C. Schroeder; K. Heusser; A. A. Zoerner; A. Großhennig; D. Wenzel; M. May; F. C. Sweep; H. Mehling; F. C. Luft; J. Tank; et al.	2014	Pacemaker current inhibition in experimental human cardiac sympathetic activation: a double-blind, randomized, crossover study	Exclusion	Based on our review of the title and abstract, we concluded that this article is not consistent with the theme of our research.
Journal Article	O. Golubnitschaja; J. Polivka; P. Potuznik; M. Pesta; I. Stetkarova; A. Mazurakova; L. Lackova; P. Kubatka; M. Kropp; G. Thumann; C. Erb; H. Fröhlich; W. Wang; B. Baban; M. Kapalla; N. Shapira; K. Richter; A. Karabatsiakis; I. Smokovski; L. C. Schmeel; E. Gkika; F. Paul; P. Parini; J. Polivka	2024	The paradigm change from reactive medical services to 3PM in ischemic stroke: a holistic approach utilising tear fluid multi-omics, mitochondria as a vital biosensor and AI-based multi-professional data interpretation	Exclusion	Based on our review of the title and abstract, we concluded that this article is not consistent with the theme of our research.
Book Section		2006	Part XIV: Sleep in the Neurologic Disorders	Exclusion	Based on our review of the title and abstract, we concluded that this article is not consistent with the theme of our research.
Book Section		2006	Part XVI: Sleep in Special Patient Groups	Exclusion	Based on our review of the title and abstract, we concluded that this article is not consistent with the theme of our research.
Journal Article	S. W. J. Lau; Y. Huang; J. Hsieh; S. Wang; Q. Liu; P. W. Slattum; J. B. Schwartz; S. M. Huang; R. Temple	2022	Participation of Older Adults in Clinical Trials for New Drug Applications and Biologics License Applications from 2010 Through 2019	Exclusion	Based on our review of the title and abstract, we concluded that this article is not consistent with the theme of our research.
Journal Article	D. Jiang; W. Kong; J. J. Jiang	2016	Patient engagement in randomized controlled tai chi clinical trials among the chronically ill	Exclusion	Based on our review of the title and abstract, we concluded that this article is not consistent with the theme of our research.
Journal Article	D. Jiang; W. Kong; J. J. Jiang	2017	Patient engagement in randomized controlled Tai Chi clinical trials among the chronically ill	Exclusion	Based on our review of the title and abstract, we concluded that this article is not consistent with the theme of our research.
Journal Article	D. K. Conn; Z. Goldman	1992	Pattern of use of antidepressants in long-term care facilities for the elderly	Exclusion	Based on our review of the title and abstract, we concluded that this article is not consistent with the theme of our research.
Journal Article	Nct	2015	Pharmacogenetic Study of Antiarrhythmic Drugs for Atrial Fibrillation	Exclusion	Based on our review of the title and abstract, we concluded that this article is not consistent with the theme of our research.
Journal Article	K. B. Sreter; B. Barisic; S. Popovic-Grle	2017	Pharmacogenomics and tailored polypharmacy: An 80-year-old lady with rosuvastatin-associated rhabdomyolysis and maprotiline-related Ogilvie's syndrome	Exclusion	Based on our review of the title and abstract, we concluded that this article is not consistent with the theme of our research.
Journal Article	K. B. Sreter; B. Barisic; S. Popovic-Grle	2017	Pharmacogenomics and tailored polypharmacy: an 80-year-old lady with rosuvastatin-associated rhabdomyolysis and maprotiline-related Ogilvie's syndrome	Exclusion	Based on our review of the title and abstract, we concluded that this article is not consistent with the theme of our research.
Journal Article	G. Akram	2007	Pharmacotherapies for managing attention deficit hyperactivity disorder are limited	Exclusion	Based on our review of the title and abstract, we concluded that this article is not consistent with the theme of our research.
Journal Article	W. A. Fischer; J. J. Eron; W. Holman; M. S. Cohen; L. Fang; L. J. Szewczyk; T. P. Sheahan; R. Baric; K. R. Mollan; C. R. Wolfe; et al.	2022	A phase 2a clinical trial of molnupiravir in patients with COVID-19 shows accelerated SARS-CoV-2 RNA clearance and elimination of infectious virus	Exclusion	Based on our review of the title and abstract, we concluded that this article is not consistent with the theme of our research.
Journal Article	T. Doi; N. Fuse; T. Yoshino; T. Kojima; H. Bando; H. Miyamoto; M. Kaneko; M. Osada; A. Ohtsu	2017	A Phase I study of intravenous PI3K inhibitor copanlisib in Japanese patients with advanced or refractory solid tumors	Exclusion	Based on our review of the title and abstract, we concluded that this article is not consistent with the theme of our research.
Journal Article	S. R. Hingorani; W. P. Harris; J. T. Beck; B. A. Berdov; S. A. Wagner; E. M. Pshevlotsky; S. A. Tjulandin; O. A. Gladkov; R. F. Holcombe; R. Korn; et al.	2016	Phase Ib study of PEGylated recombinant human hyaluronidase and gemcitabine in patients with advanced pancreatic cancer	Exclusion	Based on our review of the title and abstract, we concluded that this article is not consistent with the theme of our research.
Journal Article	M. R. Clemens; O. A. Gladkov; E. Gartner; V. Vladimirov; J. Crown; J. Steinberg; F. Jie; A. Keating	2015	Phase II, multicenter, open-label, randomized study of YM155 plus docetaxel as first-line treatment in patients with HER2-negative metastatic breast cancer	Exclusion	Based on our review of the title and abstract, we concluded that this article is not consistent with the theme of our research.
Book Section	Z. Hildrey; S. E. Thomas; A. Smith	2010	The physical effects of amphetamine use	Exclusion	Based on our review of the title and abstract, we concluded that this article is not consistent with the theme of our research.
Journal Article	A. Fiske; A. A. O'Riley; R. K. Widoe	2008	Physical health and suicide in late life: An evaluative review	Exclusion	Based on our review of the title and abstract, we concluded that this article is not consistent with the theme of our research.
Journal Article	M. Harris; K. C. Richards	2010	The physiological and psychological effects of slow-stroke back massage and hand massage on relaxation in older people	Exclusion	Based on our review of the title and abstract, we concluded that this article is not consistent with the theme of our research.
Journal Article	G. Marini; C. Caratti; F. Peluffo; G. Celasco; M. G. Gasparro	1992	Placebo-controlled double-blind study of pramiracetam (CI-879) in the treatment of elderly subjects with memory impairment	Exclusion	Based on our review of the title and abstract, we concluded that this article is not consistent with the theme of our research.
Journal Article	H. Evert; E. Kukulska	1996	Polish carers, their dependents and respite care services	Exclusion	Based on our review of the title and abstract, we concluded that this article is not consistent with the theme of our research.
Journal Article	J. H. Lipton; C. Chuah; A. Guerci-Bresler; G. Rosti; D. Simpson; S. Assouline; G. Etienne; F. E. Nicolini; P. le Coutre; R. E. Clark; et al.	2016	Ponatinib versus imatinib for newly diagnosed chronic myeloid leukaemia: an international, randomised, open-label, phase 3 trial	Exclusion	Based on our review of the title and abstract, we concluded that this article is not consistent with the theme of our research.
Journal Article	C. Jansson; H. Nordenstedt; M. A. Wallander; S. Johansson; R. Johnsen; K. Hveem; J. Lagergren	2009	A population-based study showing an association between gastroesophageal reflux disease and sleep problems	Exclusion	Based on our review of the title and abstract, we concluded that this article is not consistent with the theme of our research.
Journal Article	J. D. Bartholomaeus; J. E. M. Van Agteren; M. P. Iasiello; A. Jarden; D. Kelly	2019	Positive Aging: the Impact of a Community Wellbeing and Resilience Program	Exclusion	Based on our review of the title and abstract, we concluded that this article is not consistent with the theme of our research.
Journal Article	S. Paolucci; G. Antonucci; M. G. Grasso; D. Morelli; E. Troisi; P. Coiro; D. De Angelis; F. Rizzi; M. Bragoni	2001	Post-stroke depression, antidepressant treatment and rehabilitation results: A case-control study	Exclusion	Based on our review of the title and abstract, we concluded that this article is not consistent with the theme of our research.
Journal Article	F. Hasan; M. S. Muhtar; D. Wu; H.-C. Lee; Y.-C. Fan; T.-J. Chen; H.-Y. Chiu	2023	Post-stroke insomnia increased the risk of cognitive impairments: A hospital-based retrospective cohort study	Exclusion	Based on our review of the title and abstract, we concluded that this article is not consistent with the theme of our research.
Journal Article	K. Vestergaard; A. M. Drewes; G. Andersen; S. J. Taagholt	1996	Post-stroke sleep disorder treated with the selective serotonin reuptake inhibitor citalopram - A case study	Exclusion	Based on our review of the title and abstract, we concluded that this article is not consistent with the theme of our research.
Journal Article	K. Vestergaard; A. M. Drewes; G. Andersen; S. J. Taagholt	1996	Post-stroke sleep disorder treated with the selective serotonin reuptake inhibitor citalopram: A case study	Exclusion	Based on our review of the title and abstract, we concluded that this article is not consistent with the theme of our research.
Journal Article	E. Hale; E. Gottlieb; J. Usseglio; A. Shechter	2023	Post-stroke sleep disturbance and recurrent cardiovascular and cerebrovascular events: A systematic review and meta-analysis	Exclusion	Based on our review of the title and abstract, we concluded that this article is not consistent with the theme of our research.
Journal Article	A. Dehghani; E. Zokaei; S. M. Kahani; E. Alavinejad; M. Dehghani; G. H. Meftahi; M. R. Afarinesh	2022	The potential impact of Covid-19 on CNS and psychiatric sequels	Exclusion	Based on our review of the title and abstract, we concluded that this article is not consistent with the theme of our research.
Journal Article	Y. Su; M. Asamoto; M. Yuki; M. Saito; N. Hasebe; K. Hirayama; M. Otsuki; C. Iino	2021	Predictors and short‐term outcomes of post‐stroke fatigue in initial phase of transition from hospital to home: A prospective observational study	Exclusion	Based on our review of the title and abstract, we concluded that this article is not consistent with the theme of our research.
Journal Article	M. Sieminski; K. Chwojnicki; A. Ossowska; L. Wierucki; T. Zdrojewski; B. Wyrzykowski; W. M. Nyka	2010	Prevalence and types of insomnia in patients after ischaemic stroke	Exclusion	Based on our review of the title and abstract, we concluded that this article is not consistent with the theme of our research.
Journal Article	J. Woodcock; B. Wong; J. Walsh; R. Simpson; G. Rodway; T. Downing-Hayes; A. Johnston; J. Gudjonsson; G. G. Krueger; K. Callis Duffin	2010	Prevalence of cardiovascular risk factors and obstructive sleep apnea in patients with psoriasis and psoriatic arthritis	Exclusion	Based on our review of the title and abstract, we concluded that this article is not consistent with the theme of our research.
Journal Article	H. I. Ahmad; H. Rafique; M. Mushtaq; H. M. U. Asghar; S. Maqbool; Q. Mushtaq	2022	Prevalence of Insomnia in patients suffering from Stroke	Exclusion	Based on our review of the title and abstract, we concluded that this article is not consistent with the theme of our research.
Journal Article	A. Berry; A. R. Yung; M. J. Carr; R. T. Webb; D. M. Ashcroft; J. Firth; R. J. Drake	2021	Prevalence of major cardiovascular disease events among people diagnosed with schizophrenia who have sleep disturbance, sedentary behavior, or muscular weakness	Exclusion	Based on our review of the title and abstract, we concluded that this article is not consistent with the theme of our research.
Journal Article	M. Sussman; J. Trocio; C. Best; S. Mirkin; A. G. Bushmakin; R. Yood; M. Friedman; J. Menzin; M. Louie	2015	Prevalence of menopausal symptoms among mid-life women: Findings from electronic medical records	Exclusion	Based on our review of the title and abstract, we concluded that this article is not consistent with the theme of our research.
Journal Article	P. Sarkar; C. L. Chai-Coetzer; D. Stevens	2018	Prevalence of obstructive sleep apnoea and insomnia in patients with post stroke fatigue	Exclusion	Based on our review of the title and abstract, we concluded that this article is not consistent with the theme of our research.
Journal Article	C. Y. Lin; C. H. Chung; H. Y. Chu; L. C. Chen; K. H. Tu; C. H. Tsao; Y. T. Wu; W. C. Chien	2017	Prevalence of Temporomandibular Disorders in Rheumatoid Arthritis and Associated Risk Factors: A Nationwide Study in Taiwan	Exclusion	Based on our review of the title and abstract, we concluded that this article is not consistent with the theme of our research.
Journal Article	O. P. Almeida; A. Waterreus; G. J. Hankey	2006	Preventing depression after stroke: results from a randomized placebo-controlled trial	Exclusion	Based on our review of the title and abstract, we concluded that this article is not consistent with the theme of our research.
Journal Article	R. C. Baldwin	2010	Preventing late-life depression: A clinical update	Exclusion	Based on our review of the title and abstract, we concluded that this article is not consistent with the theme of our research.
Journal Article	K. Enomoto; S. Kosaka; T. Kimura; M. Matsubara; Y. Kitada; M. Mieno; H. Okamura	2023	Prevention of postoperative delirium after cardiovascular surgery: A team-based approach	Exclusion	Based on our review of the title and abstract, we concluded that this article is not consistent with the theme of our research.
Journal Article	C. Ma; M. Pavlova; Y. Liu; Y. Liu; C. Huangfu; S. Wu; X. Gao	2017	Probable REM sleep behavior disorder and risk of stroke: A prospective study	Exclusion	Based on our review of the title and abstract, we concluded that this article is not consistent with the theme of our research.
Journal Article	J. Kasckow; C. F. Reynolds; J. Karp; S. Chickering; J. Morse	2017	Problem solving therapy improves social problem solving skills in older adults with depression and low back pain	Exclusion	Based on our review of the title and abstract, we concluded that this article is not consistent with the theme of our research.
Book Section	R. Gourineni	2017	Prognosis and complications	Exclusion	Based on our review of the title and abstract, we concluded that this article is not consistent with the theme of our research.
Journal Article	Umin	2018	A prospective clinical trial on effects of Suvorexant on Respiration and Hemodynamics during Sleep in Heart Failure patients	Exclusion	Based on our review of the title and abstract, we concluded that this article is not consistent with the theme of our research.
Journal Article	M. L. Hartman; R. Xu; B. J. Crowe; L. L. Robison; E. M. Erfurth; D. L. Kleinberg; A. G. Zimmermann; W. W. Woodmansee; G. B. Cutler; J. J. Chipman; et al.	2013	Prospective safety surveillance of GH-deficient adults: comparison of GH-treated vs untreated patients	Exclusion	Based on our review of the title and abstract, we concluded that this article is not consistent with the theme of our research.
Journal Article	R. Sun; Z. Jiang; Y. Sun	2024	A prospective study of Acupuncture Combined With Modified Blood and Vessel Expelling Blood Stasis Tang in Treating Poststroke Facial Paralysis With Insomnia	Exclusion	Based on our review of the title and abstract, we concluded that this article is not consistent with the theme of our research.
Journal Article	Y. Harris; P. B. Gorelick; D. Cohen; W. Dollear; H. Forman; S. Freels	1994	Psychiatric symptoms in dementia associated with stroke: A case-control analysis among predominantly African-American patients	Exclusion	Based on our review of the title and abstract, we concluded that this article is not consistent with the theme of our research.
Journal Article	T. W. Strine; R. Kobau; D. P. Chapman; D. J. Thurman; P. Price; L. S. Balluz	2005	Psychological Distress, Comorbidities, and Health Behaviors among US Adults with Seizures: Results from the 2002 National Health Interview Survey	Exclusion	Based on our review of the title and abstract, we concluded that this article is not consistent with the theme of our research.
Journal Article	T. Smejka; A. L. Henry; C. Wheatley; C. A. Espie; H. Johansen-Berg; M. K. Fleming	2022	A qualitative examination of the usability of a digital cognitive behavioral therapy for insomnia program after stroke	Exclusion	Based on our review of the title and abstract, we concluded that this article is not consistent with the theme of our research.
Journal Article	D. Vizcarra-Escobar; F. Barbagelata-Aguero	2013	Quality of life impairment. A reason for rethink the importance of upper airway resistance syndrome	Exclusion	Based on our review of the title and abstract, we concluded that this article is not consistent with the theme of our research.
Journal Article	Nct	2022	Quantitative EEG Neurofeedback as an Add-on Therapy For Attention-deficit Hyperactivity Disorder (ADHD)	Exclusion	Based on our review of the title and abstract, we concluded that this article is not consistent with the theme of our research.
Journal Article	S. Matsumoto; M. Shimodozono; T. Noma; K. Kawahira	2014	Ramelteon improves sleep and functional outcomes in poststroke patients with insomnia	Exclusion	Based on our review of the title and abstract, we concluded that this article is not consistent with the theme of our research.
Journal Article	Actrn	2009	A Randomised Control Trial of the Flinders Model of Self-Management support for older Australians with complex chronic diseases, and their carers	Exclusion	Based on our review of the title and abstract, we concluded that this article is not consistent with the theme of our research.
Journal Article	L. Capone; L. Carrieri; G. Centrone; G. Olivieri; G. Ragno; M. Roca; V. Covelli	2008	Randomised open trial of 35 subjects with epileptic seizures after stroke, treated with levetiracetam or carbamazepine CR	Exclusion	Based on our review of the title and abstract, we concluded that this article is not consistent with the theme of our research.
Journal Article	L. Y. Liu; P. Q. Wang	2017	Randomized Controlled Clinical Trials of Eye-acupuncture Therapy for Patients with Post-stroke Insomnia	Exclusion	Based on our review of the title and abstract, we concluded that this article is not consistent with the theme of our research.
Journal Article	ChiCtr	2022	A randomized controlled study on the treatment of insomnia after stroke by He's acupuncture-moxibustion three removing obstruction methods	Exclusion	Based on our review of the title and abstract, we concluded that this article is not consistent with the theme of our research.
Journal Article	Itmctr	2022	A randomized controlled study on the treatment of insomnia after stroke by He's acupuncture-moxibustion three removing obstruction methods	Exclusion	Based on our review of the title and abstract, we concluded that this article is not consistent with the theme of our research.
Journal Article	G. Manes; A. Repici; C. Hassan	2014	Randomized controlled trial comparing efficacy and acceptability of split- and standard-dose sodium picosulfate plus magnesium citrate for bowel cleansing prior to colonoscopy	Exclusion	Based on our review of the title and abstract, we concluded that this article is not consistent with the theme of our research.
Journal Article	S. Kerdsin; C. Sutthivana; R. Suphanchaimat; N. Thammatacharee	2019	A randomized controlled trial comparing polyethylene glycol solution plus prucalopride with polyethylene glycol solution alone on the efficacy of bowel preparation for colonoscopy	Exclusion	Based on our review of the title and abstract, we concluded that this article is not consistent with the theme of our research.
Journal Article	ChiCtr	2018	A randomized controlled trial for Tong-Du Yi-Nao An-Shen granule combined with acupuncture in the treatment of post-stroke insomnia with Qi-stagnation and blood stasis syndrome	Exclusion	Based on our review of the title and abstract, we concluded that this article is not consistent with the theme of our research.
Journal Article	L. Ymer; A. McKay; D. Wong; K. Frencham; N. Grima; M. Roper; S. Nguyen; J. Murray; G. Spitz; J. Ponsford	2025	Randomized controlled trial of cognitive behavioral therapy versus health education for sleep disturbance and fatigue following stroke and traumatic brain injury	Exclusion	Based on our review of the title and abstract, we concluded that this article is not consistent with the theme of our research.
Journal Article	C. Roffe; S. Sills; S. J. Pountain; M. Allen	2010	A Randomized Controlled Trial of the Effect of Fixed-dose Routine Nocturnal Oxygen Supplementation on Oxygen Saturation in Patients with Acute Stroke	Exclusion	Based on our review of the title and abstract, we concluded that this article is not consistent with the theme of our research.
Journal Article	C. Hezode; L. Alric; A. Brown; T. Hassanein; M. Rizzetto; M. Buti; M. Bourliere; D. Thabut; E. Molina; V. Rustgi; et al.	2016	Randomized controlled trial of the NS5A inhibitor daclatasvir plus pegylated interferon and ribavirin for HCV genotype-4 (COMMAND-4)	Exclusion	Based on our review of the title and abstract, we concluded that this article is not consistent with the theme of our research.
Journal Article	Umin	2014	A randomized controlled trial to determine the long-term influence of clear intra ocular lens (IOL) and yellow IOL with cataract surgery on circadian biological rhythm and related health outcomes	Exclusion	Based on our review of the title and abstract, we concluded that this article is not consistent with the theme of our research.
Journal Article	R. S. Li Pi Shan; N. L. Ashworth	2003	Randomized crossover double-blind trial of lorazepam and zopiclone for insomnia in stroke and brain-injured patients	Exclusion	Based on our review of the title and abstract, we concluded that this article is not consistent with the theme of our research.
Journal Article	P. Stamenova; R. Koytchev; K. Kuhn; C. Hansen; F. Horvath; S. Ramm; D. Pongratz	2005	A randomized, double-blind, placebo-controlled study of the efficacy and safety of tolperisone in spasticity following cerebral stroke	Exclusion	Based on our review of the title and abstract, we concluded that this article is not consistent with the theme of our research.
Journal Article	S. E. Starkstein; S. Brockman; K. K. Hatch; D. G. Bruce; O. P. Almeida; W. A. Davis; R. G. Robinson	2016	A Randomized, Placebo-Controlled, Double-Blind Efficacy Study of Nefiracetam to Treat Poststroke Apathy	Exclusion	Based on our review of the title and abstract, we concluded that this article is not consistent with the theme of our research.
Journal Article	M. K. Matthews; M. Alter; D. H. Sirken	1995	Recognition of peduncular hallucinosis prompted by magnetic resonance images	Exclusion	Based on our review of the title and abstract, we concluded that this article is not consistent with the theme of our research.
Journal Article	M. A. Topcuoglu; E. Saka; S. B. Silverman; L. H. Schwamm; A. B. Singhal	2017	Recrudescence of deficits after stroke: Clinical and imaging phenotype, triggers, and risk factors	Exclusion	Based on our review of the title and abstract, we concluded that this article is not consistent with the theme of our research.
Journal Article	H. Wang; Y. Huang; M. Li; H. Yang; J. An; X. Leng; D. Xu; S. Qiu	2022	Regional brain dysfunction in insomnia after ischemic stroke: A resting-state fMRI study	Exclusion	Based on our review of the title and abstract, we concluded that this article is not consistent with the theme of our research.
Journal Article	A. Kocer; A. Ilhan; N. Ince; C. Bilge	2005	The related causes in very early morning onset of stroke	Exclusion	Based on our review of the title and abstract, we concluded that this article is not consistent with the theme of our research.
Journal Article	C. A. V. Geusgens; D. C. H. van Tilburg; B. Fleischeuer; J. Bruijel	2024	The relation between insomnia and depression in the subacute phase after stroke	Exclusion	Based on our review of the title and abstract, we concluded that this article is not consistent with the theme of our research.
Journal Article	İ. İleri; F. Y. Borazan; C. Cavusoglu; B. Göker	2022	The relationship between the severity of insomnia and falls in the elderly	Exclusion	Based on our review of the title and abstract, we concluded that this article is not consistent with the theme of our research.
Journal Article	W. Zhang; F. Li; T. Zhang	2017	Relationship of nocturnal concentrations of melatonin, gamma-aminobutyric acid and total antioxidants in peripheral blood with insomnia after stroke: Study protocol for a prospective non-randomized controlled trial	Exclusion	Based on our review of the title and abstract, we concluded that this article is not consistent with the theme of our research.
Journal Article	Nct	2017	Relationship of Nocturnal Concentrations of Melatonin, γ-aminobutyric Acid and Total Antioxidants With Insomnia	Exclusion	Based on our review of the title and abstract, we concluded that this article is not consistent with the theme of our research.
Journal Article	Nct	2022	Remote Ischemic Conditioning for the Treatment of Stroke-related Insomnia	Exclusion	Based on our review of the title and abstract, we concluded that this article is not consistent with the theme of our research.
Journal Article	Nct	2023	Remote Yoga Nidra for Deprescribing BZRAs	Exclusion	Based on our review of the title and abstract, we concluded that this article is not consistent with the theme of our research.
Journal Article	W. Zhang; L. Yan; J. Jiao	2017	Repeated misdiagnosis of a relapsed atypical anti-NMDA receptor encephalitis without an associated ovarian teratoma	Exclusion	Based on our review of the title and abstract, we concluded that this article is not consistent with the theme of our research.
Journal Article	P. Jennum; J. Santamaria	2007	Report of an EFNS task force on management of sleep disorders in neurologic disease (degenerative neurologic disorders and stroke)	Exclusion	Based on our review of the title and abstract, we concluded that this article is not consistent with the theme of our research.
Journal Article	ChiCtr	2025	Research on the Brain Mechanisms of Cognitive Behavioral Therapy Intervention in Depressed Patients with Insomnia Based on Near-Infrared Spectroscopy (NIRS) Brain Functional Imaging	Exclusion	Based on our review of the title and abstract, we concluded that this article is not consistent with the theme of our research.
Journal Article	ChiCtr	2024	Research on the Use of Remimazolam Combined with Esketamine for Induction of General Anesthesia in Coronary Heart Disease Patients Undergoing Non-Cardiac Surgery	Exclusion	Based on our review of the title and abstract, we concluded that this article is not consistent with the theme of our research.
Journal Article	Z. L. Zhang; Y. G. Gao; P. Zang; P. P. Gu; Y. Zhao; Z. M. He; H. Y. Zhu	2020	Research progress on mechanism of gastrodin and p-hydroxybenzyl alcohol on central nervous system	Exclusion	Based on our review of the title and abstract, we concluded that this article is not consistent with the theme of our research.
Journal Article	M. Cholley-Roulleau; S. Chenini; S. Béziat; L. Guiraud; I. Jaussent; Y. Dauvilliers	2017	Restless legs syndrome and cardiovascular diseases: A case-control study	Exclusion	Based on our review of the title and abstract, we concluded that this article is not consistent with the theme of our research.
Journal Article	T. Cartwright; T. Lopez; S. J. Vukelja; C. Encarnacion; K. A. Boehm; L. Asmar	2005	Results of a phase II open-label study of capecitabine in combination with irinotecan as first-line treatment for metastatic colorectal cancer	Exclusion	Based on our review of the title and abstract, we concluded that this article is not consistent with the theme of our research.
Journal Article	D. Karimova; A. Umarov; R. Mirzaeva	2020	Retrospective analysis of the degree of sleep disorder depending on profession and gender of patients as a risk of development of cerebrovascular disorders	Exclusion	Based on our review of the title and abstract, we concluded that this article is not consistent with the theme of our research.
Journal Article	R. C. Baldwin	2009	Review of Handbook of emotional disorders in later life: Assessment and treatment	Exclusion	Based on our review of the title and abstract, we concluded that this article is not consistent with the theme of our research.
Journal Article	K. Weston-Green; H. Clunas; C. Jimenez Naranjo	2021	A review of the potential use of pinene and linalool as terpene-based medicines for brain health: Discovering novel therapeutics in the flavours and fragrances of cannabis	Exclusion	Based on our review of the title and abstract, we concluded that this article is not consistent with the theme of our research.
Journal Article	A. S. Walters; D. B. Rye	2009	Review of the relationship of restless legs syndrome and periodic limb movements in sleep to hypertension, heart disease, and stroke	Exclusion	Based on our review of the title and abstract, we concluded that this article is not consistent with the theme of our research.
Journal Article	H. R. Khouzam	2017	A review of trazodone use in psychiatric and medical conditions	Exclusion	Based on our review of the title and abstract, we concluded that this article is not consistent with the theme of our research.
Journal Article	A. J. Yee; W. I. Bensinger; J. G. Supko; P. M. Voorhees; J. G. Berdeja; P. G. Richardson; E. N. Libby; E. E. Wallace; N. E. Birrer; J. N. Burke; et al.	2016	Ricolinostat plus lenalidomide, and dexamethasone in relapsed or refractory multiple myeloma: a multicentre phase 1b trial	Exclusion	Based on our review of the title and abstract, we concluded that this article is not consistent with the theme of our research.
Journal Article	A. S. Gershon; M. A. Campitelli; S. Hawken; J. C. Victor; B. Sproule; P. Kurdyak; P. Selby	2015	The risk of cardiovascular and neuropsychiatric adverse events following varenicline use for tobacco cessation in Ontario, Canada: A self-controlled study	Exclusion	Based on our review of the title and abstract, we concluded that this article is not consistent with the theme of our research.
Journal Article	P. L. Chen; W. J. Lee; W. Z. Sun; Y. J. Oyang; J. L. Fuh	2012	Risk of Dementia in Patients with Insomnia and Long-term Use of Hypnotics: A Population-based Retrospective Cohort Study	Exclusion	Based on our review of the title and abstract, we concluded that this article is not consistent with the theme of our research.
Journal Article	S. Artero; M. L. Ancelin; F. Portet; A. Dupuy; C. Berr; J. F. Dartigues; C. Tzourio; O. Rouaud; M. Poncet; F. Pasquier; S. Auriacombe; J. Touchon; K. Ritchie	2008	Risk profiles for mild cognitive impairment and progression to dementia are gender specific	Exclusion	Based on our review of the title and abstract, we concluded that this article is not consistent with the theme of our research.
Journal Article	V. Mok; A. Wong; S. Ho; T. Leung; W. W. M. Lam; K. S. Wong	2007	Rivastigmine in Chinese patients with subcortical vascular dementia	Exclusion	Based on our review of the title and abstract, we concluded that this article is not consistent with the theme of our research.
Journal Article	R. Kalavapalli; R. Singareddy	2007	Role of acupuncture in the treatment of insomnia: A comprehensive review	Exclusion	Based on our review of the title and abstract, we concluded that this article is not consistent with the theme of our research.
Journal Article	K. Krishnan; M. K; N. K; Y. D. Teja; V. S. Reddy; N. S. Raju; K. K. Rathinam	2021	Role of fluoxetine in pharmacological enhancement of motor functions in stroke patients: A randomized, placebo-controlled, single-blind trial	Exclusion	Based on our review of the title and abstract, we concluded that this article is not consistent with the theme of our research.
Journal Article	R. Perna; L. Harik	2020	The role of rehabilitation psychology in stroke care described through case examples	Exclusion	Based on our review of the title and abstract, we concluded that this article is not consistent with the theme of our research.
Journal Article	D. M. Hermann; C. L. Bassetti	2016	Role of sleep-disordered breathing and sleep-wake disturbances for stroke and stroke recovery	Exclusion	Based on our review of the title and abstract, we concluded that this article is not consistent with the theme of our research.
Journal Article	A. Dang; A. Garg; P. V. Rataboli	2011	Role of zolpidem in the management of insomnia	Exclusion	Based on our review of the title and abstract, we concluded that this article is not consistent with the theme of our research.
Journal Article	M. Kaczor; M. Skalski	2016	Rozpowszechnienie i konsekwencje bezsenności w populacji pediatrycznej = Prevalence and consequences of insomnia in pediatric population	Exclusion	Based on our review of the title and abstract, we concluded that this article is not consistent with the theme of our research.
Journal Article	N. Iikuni; E. Hamaya; S. Nihojima; S. Yokoyama; W. Goto; M. Taketsuna; A. Miyauchi; H. Sowa	2012	Safety and effectiveness profile of raloxifene in long-term, prospective, postmarketing surveillance	Exclusion	Based on our review of the title and abstract, we concluded that this article is not consistent with the theme of our research.
Journal Article	J. Van Hemelrijck; L. J. Levien; L. Veeckman; A. Pitman; Z. Zafirelis; T. Standl	2014	A safety and efficacy evaluation of hemoglobin-based oxygen carrier HBOC-201 in a randomized, multicenter red blood cell controlled trial in noncardiac surgery patients	Exclusion	Based on our review of the title and abstract, we concluded that this article is not consistent with the theme of our research.
Journal Article	H. Chabriat; C. L. Bassetti; U. Marx; M. L. Audoli-Inthavong; A. Sors; E. Lambert; M. Wattez; D. M. Hermann	2020	Safety and efficacy of GABAA α5 antagonist S44819 in patients with ischaemic stroke: a multicentre, double-blind, randomised, placebo-controlled trial	Exclusion	Based on our review of the title and abstract, we concluded that this article is not consistent with the theme of our research.
Journal Article	J. Elkins; R. Veltkamp; J. Montaner; S. C. Johnston; A. B. Singhal; K. Becker; M. G. Lansberg; W. Tang; I. Chang; K. Muralidharan; et al.	2017	Safety and efficacy of natalizumab in patients with acute ischaemic stroke (ACTION): a randomised, placebo-controlled, double-blind phase 2 trial	Exclusion	Based on our review of the title and abstract, we concluded that this article is not consistent with the theme of our research.
Journal Article	V. Meininger; A. Genge; L. H. van den Berg; W. Robberecht; A. Ludolph; A. Chio; S. H. Kim; P. N. Leigh; M. C. Kiernan; J. M. Shefner; et al.	2017	Safety and efficacy of ozanezumab in patients with amyotrophic lateral sclerosis: a randomised, double-blind, placebo-controlled, phase 2 trial	Exclusion	Based on our review of the title and abstract, we concluded that this article is not consistent with the theme of our research.
Journal Article	A. Farovik; M. Miguelez; D. Lee; M. Slomkowski; N. Hefting; D. Chen; K. Larsen; E. Kohegyi; M. Hobart; A. Shah; et al.	2023	Safety and Tolerability of Brexpiprazole for the Treatment of Agitation in Alzheimer's Dementia: pooled Results From Three Phase III Trials	Exclusion	Based on our review of the title and abstract, we concluded that this article is not consistent with the theme of our research.
Journal Article	D. Williams-Herman; S. S. Engel; E. Round; J. Johnson; G. T. Golm; H. Guo; B. J. Musser; M. J. Davies; K. D. Kaufman; B. J. Goldstein	2010	Safety and tolerability of sitagliptin in clinical studies: a pooled analysis of data from 10,246 patients with type 2 diabetes	Exclusion	Based on our review of the title and abstract, we concluded that this article is not consistent with the theme of our research.
Journal Article	C. Poreisz; K. Boros; A. Antal; W. Paulus	2007	Safety aspects of transcranial direct current stimulation concerning healthy subjects and patients	Exclusion	Based on our review of the title and abstract, we concluded that this article is not consistent with the theme of our research.
Journal Article	A. M. Joseph; S. S. Fu	2003	Safety issues in pharmacotherapy for smoking in patients with cardiovascular disease	Exclusion	Based on our review of the title and abstract, we concluded that this article is not consistent with the theme of our research.
Journal Article	J. Zhu; Y. Yan; S. Zhai; Y. Cui	2021	Safety of cinepazide maleate injection in the treatment of stroke: a meta-analysis	Exclusion	Based on our review of the title and abstract, we concluded that this article is not consistent with the theme of our research.
Journal Article	B. M. Everett; S. Mora; R. J. Glynn; J. Macfadyen; P. M. Ridker	2014	Safety profile of subjects treated to very low low-density lipoprotein cholesterol levels (<30 mg/dl) with rosuvastatin 20 mg daily (from jupiter)	Exclusion	Based on our review of the title and abstract, we concluded that this article is not consistent with the theme of our research.
Journal Article	S. Miano; F. Fanfulla; L. Nobili; R. Heinzer; J. Haba-Rubio; M. Berger; C. W. Cereda; M. H. Schmidt; M. Manconi; C. L. A. Bassetti	2022	SAS CARE 1: Sleep architecture changes in a cohort of patients with Ischemic Stroke/TIA	Exclusion	Based on our review of the title and abstract, we concluded that this article is not consistent with the theme of our research.
Journal Article	N. Dai; Y. Li; J. Sun; F. Li; H. Xiong	2020	Self-Designed Ningxin Anshen Formula for Treatment of Post-ischemic Stroke Insomnia: A Randomized Controlled Trial	Exclusion	Based on our review of the title and abstract, we concluded that this article is not consistent with the theme of our research.
Journal Article	K. Morgan; P. Gregory; M. Tomeny; B. David	2010	Self-help CBT-I in the management of insomnia symptoms associated with chronic disease in older adults: A randomized controlled trial	Exclusion	Based on our review of the title and abstract, we concluded that this article is not consistent with the theme of our research.
Journal Article	Y. Jia; D. Guo; L. Sun; M. Shi; K. Zhang; P. Yang; Y. Zang; Y. Wang; F. Liu; Y. Zhang; Z. Zhu	2022	Self-reported daytime napping, daytime sleepiness, and other sleep phenotypes in the development of cardiometabolic diseases: a Mendelian randomization study	Exclusion	Based on our review of the title and abstract, we concluded that this article is not consistent with the theme of our research.
Journal Article	P. Jean-Pierre; M. A. Grandner; S. N. Garland; E. Henry; G. Jean-Louis; T. G. Burish	2015	Self-reported memory problems in adult-onset cancer survivors: Effects of cardiovascular disease and insomnia	Exclusion	Based on our review of the title and abstract, we concluded that this article is not consistent with the theme of our research.
Journal Article	D.-Z. Wang; F.-Q. Guo; L. Guo; S. Yang; N.-W. Yu; J. Wang; J.-H. Wang	2022	Serum neurofilament light predicts 6-month mental health outcomes in a cohort of patients with acute ischemic stroke	Exclusion	Based on our review of the title and abstract, we concluded that this article is not consistent with the theme of our research.
Journal Article	R. Sogawa; C. Shimanoe; K. Tanaka; M. Hara; Y. Nishida; T. Furukawa; M. Nagayoshi; A. Hishida; Y. Kubo; Y. Kato; I. Oze; H. Ito; Y. Nakamura; M. Kusakabe; S. Tanoue; C. Koriyama; S. Suzuki; T. Otani; D. Matsui; I. Watanabe; K. Kuriki; N. Takashima; A. Kadota; T. Watanabe; K. Arisawa; H. Ikezaki; J. Otonari; K. Wakai; K. Matsuo	2022	Sex- and age-specific all-cause mortality in insomnia with hypnotics: Findings from Japan multi-institutional Collaborative Cohort Study	Exclusion	Based on our review of the title and abstract, we concluded that this article is not consistent with the theme of our research.
Journal Article	K. Zhu; Z. Lin; Q. Luo; Z. Jiang; R. He; H. Wu; J. Yu; X. Liu; J. Sheng; H. Zhu; H. Huang	2023	Sexual behavior and cardiovascular diseases: univariable and multivariable Mendelian randomization	Exclusion	Based on our review of the title and abstract, we concluded that this article is not consistent with the theme of our research.
Journal Article	T. J. Xia; S. W. Jin; Y. G. Liu; S. S. Zhang; Z. Wang; X. M. Liu; R. L. Pan; N. Jiang; Y. H. Liao; M. Z. Yan; Q. Chang	2024	Shen Yuan extract exerts a hypnotic effect via the tryptophan/5-hydroxytryptamine/melatonin pathway in mice	Exclusion	Based on our review of the title and abstract, we concluded that this article is not consistent with the theme of our research.
Journal Article	L. Pilon; N. F. Frankenmolen; J. van der Zijp; R. P. C. Kessels; D. Bertens	2023	A short add-on sleep intervention in the rehabilitation of individuals with acquired brain injury: A randomized controlled trial	Exclusion	Based on our review of the title and abstract, we concluded that this article is not consistent with the theme of our research.
Journal Article	S. Kim; H. Lee; J. Lee; S. W. Lee; R. Kwon; M. S. Kim; A. Koyanagi; L. Smith; G. Fond; L. Boyer; M. Rahmati; G. F. López Sánchez; E. Dragioti; S. Cortese; J. Y. Shin; A. Choi; H. S. Suh; S. Lee; M. Solmi; C. Min; J. I. Shin; D. K. Yon; P. Fusar-Poli	2024	Short- and long-term neuropsychiatric outcomes in long COVID in South Korea and Japan	Exclusion	Based on our review of the title and abstract, we concluded that this article is not consistent with the theme of our research.
Journal Article	B. Strober; C. Leonardi; K. A. Papp; U. Mrowietz; M. Ohtsuki; R. Bissonnette; L. K. Ferris; C. Paul; M. Lebwohl; D. K. Braun; et al.	2017	Short- and long-term safety outcomes with ixekizumab from 7 clinical trials in psoriasis: etanercept comparisons and integrated data	Exclusion	Based on our review of the title and abstract, we concluded that this article is not consistent with the theme of our research.
Journal Article	Nct	2020	SIESTA for Acute Stroke Rehabilitation	Exclusion	Based on our review of the title and abstract, we concluded that this article is not consistent with the theme of our research.
Journal Article	R. Ferri; F. I. Cosentino; M. Moussouttas; B. Lanuzza; D. Aricò; K. Bagai; L. Wang; B. McLaughlin; A. S. Walters	2016	Silent Cerebral Small Vessel Disease in Restless Legs Syndrome	Exclusion	Based on our review of the title and abstract, we concluded that this article is not consistent with the theme of our research.
Journal Article	T. D. Martin; M. S. Green; M. T. Whitehead; T. P. Scheett; M. J. Webster; G. M. Hudson	2019	Six weeks of oral Echinacea purpurea supplementation does not enhance the production of serum erythropoietin or erythropoietic status in recreationally active males with above-average aerobic fitness	Exclusion	Based on our review of the title and abstract, we concluded that this article is not consistent with the theme of our research.
Journal Article	J. Mohlman	2004	Sixty Is the New Thirty--Are Mental Health Care Providers Ready?	Exclusion	Based on our review of the title and abstract, we concluded that this article is not consistent with the theme of our research.
Journal Article	H. U. Wittchen; F. Jacobi; J. Rehm; A. Gustavsson; M. Svensson; B. Jönsson; J. Olesen; C. Allgulander; J. Alonso; C. Faravelli; L. Fratiglioni; P. Jennum; R. Lieb; A. Maercker; J. van Os; M. Preisig; L. Salvador-Carulla; R. Simon; H. C. Steinhausen	2011	The size and burden of mental disorders and other disorders of the brain in Europe 2010	Exclusion	Based on our review of the title and abstract, we concluded that this article is not consistent with the theme of our research.
Journal Article	A. Autret; B. Lucas; K. Mondon; C. Hommet; P. Corcia; D. Saudeau; B. De Toffol	2001	Sleep and brain lesions: A critical review of the literature and additional new cases	Exclusion	Based on our review of the title and abstract, we concluded that this article is not consistent with the theme of our research.
Journal Article	N. F. Watson; M. Viola-Saltzman	2013	Sleep and comorbid neurologic disorders	Exclusion	Based on our review of the title and abstract, we concluded that this article is not consistent with the theme of our research.
Journal Article	S. Ancoli-Israel	2010	Sleep and ethnicity	Exclusion	Based on our review of the title and abstract, we concluded that this article is not consistent with the theme of our research.
Journal Article	J. H. Kingsbury; O. M. Buxton; K. M. Emmons; S. Redline	2013	Sleep and its Relationship to Racial and Ethnic Disparities in Cardiovascular Disease	Exclusion	Based on our review of the title and abstract, we concluded that this article is not consistent with the theme of our research.
Journal Article	C. L. Bassetti	2005	Sleep and stroke	Exclusion	Based on our review of the title and abstract, we concluded that this article is not consistent with the theme of our research.
Book Section	G. J. Meskill; C. Guilleminault	2017	Sleep and stroke	Exclusion	Based on our review of the title and abstract, we concluded that this article is not consistent with the theme of our research.
Journal Article	K. N. Mims; D. Kirsch	2016	Sleep and stroke	Exclusion	Based on our review of the title and abstract, we concluded that this article is not consistent with the theme of our research.
Journal Article	V. Brunetti; E. Rollo; I. Scala; J. Marotta; C. Imperatori; G. Della Marca	2022	Sleep and stroke-related delirium: A systematic review and meta-analysis	Exclusion	Based on our review of the title and abstract, we concluded that this article is not consistent with the theme of our research.
Journal Article	A. Nasr-Wyler; O. Bouillanne; A. Lalhou; F. Goldenberg; A. Bissery; F. Piette	1999	Sleep apnea syndrome and stroke in the elderly population	Exclusion	Based on our review of the title and abstract, we concluded that this article is not consistent with the theme of our research.
Journal Article	N. T. Vozoris	2012	Sleep apnea-plus: Prevalence, risk factors, and association with cardiovascular diseases using United States population-level data	Exclusion	Based on our review of the title and abstract, we concluded that this article is not consistent with the theme of our research.
Journal Article	N. T. Vozoris	2012	'Sleep apnea-plus: Prevalence, risk factors, and association with cardiovascular diseases using United States population-level data': Corrigendum	Exclusion	Based on our review of the title and abstract, we concluded that this article is not consistent with the theme of our research.
Generic	A. Alberti	2012	Sleep changes	Exclusion	Based on our review of the title and abstract, we concluded that this article is not consistent with the theme of our research.
Journal Article	C. Guo; E. L. Harshfield; H. S. Markus	2024	Sleep characteristics and risk of stroke and dementia: An observational and Mendelian randomization study	Exclusion	Based on our review of the title and abstract, we concluded that this article is not consistent with the theme of our research.
Book Section	M. T. Bianchi	2014	Sleep deprivation and neurological diseases	Exclusion	Based on our review of the title and abstract, we concluded that this article is not consistent with the theme of our research.
Book Section	M. Billiard	2007	Sleep disorders	Exclusion	Based on our review of the title and abstract, we concluded that this article is not consistent with the theme of our research.
Book Section	L. Schneider; R. Karna; M. Kawai; K. Parker-Fong	2020	Sleep disorders and aging	Exclusion	Based on our review of the title and abstract, we concluded that this article is not consistent with the theme of our research.
Journal Article	W.-B. Reid-Varley; C. Ponce Martinez; K. A. Khurshid	2020	Sleep disorders and disrupted sleep in addiction, withdrawal and abstinence with focus on alcohol and opioids	Exclusion	Based on our review of the title and abstract, we concluded that this article is not consistent with the theme of our research.
Journal Article	M. McDermott; D. L. Brown; R. D. Chervin	2018	Sleep disorders and the risk of stroke	Exclusion	Based on our review of the title and abstract, we concluded that this article is not consistent with the theme of our research.
Book Section	D. M. Hermann; M. H. Schmidt; C. L. Bassetti	2018	Sleep disorders associated with stroke	Exclusion	Based on our review of the title and abstract, we concluded that this article is not consistent with the theme of our research.
Journal Article	A. Ivarovscaia; A. Lupusor; I. Moldovanu	2017	Sleep disorders in neurological patients	Exclusion	Based on our review of the title and abstract, we concluded that this article is not consistent with the theme of our research.
Book	S. Overeem; P. Reading	2018	Sleep disorders in neurology: A practical approach, 2nd ed	Exclusion	Based on our review of the title and abstract, we concluded that this article is not consistent with the theme of our research.
Journal Article	R. Asplund	1999	Sleep disorders in the elderly	Exclusion	Based on our review of the title and abstract, we concluded that this article is not consistent with the theme of our research.
Journal Article	M. A. Grandner; N. J. Jackson; V. M. Pak; P. R. Gehrman	2012	Sleep disturbance is associated with cardiovascular and metabolic disorders	Exclusion	Based on our review of the title and abstract, we concluded that this article is not consistent with the theme of our research.
Journal Article	P. Elwood; M. Hack; J. Pickering; J. Hughes; J. Gallacher	2006	Sleep disturbance, stroke, and heart disease events: Evidence from the Caerphilly cohort	Exclusion	Based on our review of the title and abstract, we concluded that this article is not consistent with the theme of our research.
Journal Article	D. Foley; S. Ancoli-Israel; P. Britz; J. Walsh	2004	Sleep disturbances and chronic disease in older adults: Results of the 2003 National Sleep Foundation Sleep in America Survey	Exclusion	Based on our review of the title and abstract, we concluded that this article is not consistent with the theme of our research.
Journal Article	K. K. Gulia	2016	Sleep during pregnancy-postpartum in women and its development in children	Exclusion	Based on our review of the title and abstract, we concluded that this article is not consistent with the theme of our research.
Journal Article	P. N. Fountoulakis; A. Terzoudi; D. Tsiptsios; A. S. Triantafyllis; A. Matziridis; E. Leontidou; A. Manolis; K. Tsamakis; A. Ouranidis; P. Steiropoulos; T. Vorvolakos; G. Tripsianis	2021	Sleep inadequacy and incident cardiovascular disease among adults in Greece	Exclusion	Based on our review of the title and abstract, we concluded that this article is not consistent with the theme of our research.
Journal Article	P. N. Fountoulakis; A. Terzoudi; D. Tsiptsios; A. S. Triantafyllis; A. Matziridis; E. Leontidou; A. Manolis; K. Tsamakis; A. Ouranidis; P. Steiropoulos; T. Vorvolakos; G. Tripsianis	2021	Sleep insufficiency and incidence of cardiovascular disease among adults in Greece	Exclusion	Based on our review of the title and abstract, we concluded that this article is not consistent with the theme of our research.
Journal Article	M. De Zambotti; N. Covassin; G. De Min Tona; M. Sarlo; L. Stegagno	2011	Sleep onset and cardiovascular activity in primary insomnia	Exclusion	Based on our review of the title and abstract, we concluded that this article is not consistent with the theme of our research.
Journal Article	M. Fan; D. Sun; T. Zhou; Y. Heianza; J. Lv; L. Li; L. Qi	2020	Sleep patterns, genetic susceptibility, and incident cardiovascular disease: A prospective study of 385 292 UK biobank participants	Exclusion	Based on our review of the title and abstract, we concluded that this article is not consistent with the theme of our research.
Journal Article	A. A. Küçükdeveci; A. Tennant; P. Hardo; M. A. Chamberlain	1996	Sleep problems in stroke patients: Relationship with shoulder pain	Exclusion	Based on our review of the title and abstract, we concluded that this article is not consistent with the theme of our research.
Journal Article	G. Fulk; P. Duncan; K. J. Klingman	2020	Sleep problems worsen health-related quality of life and participation during the first 12 months of stroke rehabilitation	Exclusion	Based on our review of the title and abstract, we concluded that this article is not consistent with the theme of our research.
Journal Article	G. Fulk; P. Duncan; K. J. Klingman	2020	Sleep problems worsen health-related quality of life and participation during the first 12 months of stroke rehabilitation	Exclusion	Based on our review of the title and abstract, we concluded that this article is not consistent with the theme of our research.
Journal Article	C. Williams; M. Lim; C. McEvoy; J. Piantino; M. Luther; S. Shea	2019	Sleep wake disturbances after acquired brain injury in survivors of pediatric neurocritical care: A prospective cohort study	Exclusion	Based on our review of the title and abstract, we concluded that this article is not consistent with the theme of our research.
Journal Article	D. M. Hermann; C. L. Bassetti	2009	Sleep-related breathing and sleep-wake disturbances in ischemic stroke	Exclusion	Based on our review of the title and abstract, we concluded that this article is not consistent with the theme of our research.
Journal Article	M. Michalek-Zrabkowska; M. Wieckiewicz; A. Wichniak; A. Jenca; J. Jencova; W. Frosztega; T. Wieczorek; J. Chojdak-Lukasiewicz; M. Sluzewska-Niedzwiedz; A. Wojakowska; R. Poreba; G. Mazur; H. Martynowicz	2024	Sleep-related rhythmic movement disorder in adults – A systematic review with a case report	Exclusion	Based on our review of the title and abstract, we concluded that this article is not consistent with the theme of our research.
Journal Article	I. L. Katzan; N. R. Thompson; H. K. Walia; D. E. Moul; N. Foldvary-Schaefer	2020	Sleep-related symptoms in patients with mild stroke	Exclusion	Based on our review of the title and abstract, we concluded that this article is not consistent with the theme of our research.
Journal Article	D. M. Hermann; M. Siccoli; C. L. Bassetti	2003	Sleep-wake disorders and stroke	Exclusion	Based on our review of the title and abstract, we concluded that this article is not consistent with the theme of our research.
Journal Article	S. B. Duss; A. K. Brill; P. Bargiotas; L. Facchin; F. Alexiev; M. Manconi; C. L. Bassetti	2018	Sleep-Wake Disorders in Stroke—Increased Stroke Risk and Deteriorated Recovery? An Evaluation on the Necessity for Prevention and Treatment	Exclusion	Based on our review of the title and abstract, we concluded that this article is not consistent with the theme of our research.
Journal Article	M. Michalek‐Zrabkowska; M. Wieckiewicz; A. Wichniak; A. Jenca, Jr.; J. Jencova; W. Frosztega; T. Wieczorek; J. Chojdak‐Lukasiewicz; M. Sluzewska‐Niedzwiedz; A. Wojakowska; R. Poreba; G. Mazur; H. Martynowicz	2024	Sleep‐related rhythmic movement disorder in adults – A systematic review with a case report	Exclusion	Based on our review of the title and abstract, we concluded that this article is not consistent with the theme of our research.
Journal Article	M. Barker; A. Gilles; S. Ghani; W. Killgore; A. Knowlden; C. Wills; M. Grandner	2021	Sociodemographic, behavioral, and healthrelated factors associated with sleep among native hawaiians and other pacific islanders	Exclusion	Based on our review of the title and abstract, we concluded that this article is not consistent with the theme of our research.
Journal Article	M. Gentreau; M. Miguet; O. Affatato; G. Rukh; H. B. Schiöth	2024	Statin use is associated with higher white matter hyperintensity volumes and lower grey matter volumes	Exclusion	Based on our review of the title and abstract, we concluded that this article is not consistent with the theme of our research.
Journal Article	M. L. Li; Z. Z. Li; S. P. Li; J. Y. He; Y. X. Wang	2005	Stroke in progression, infection of herpes virus and neurologic impairment inhibited with antivirus druggery	Exclusion	Based on our review of the title and abstract, we concluded that this article is not consistent with the theme of our research.
Journal Article	H. C. Diener	2006	Stroke prevention using the oral direct thrombin inhibitor ximelagatran in patients with non-valvular atrial fibrillation. Pooled analysis from the SPORTIF III and V studies	Exclusion	Based on our review of the title and abstract, we concluded that this article is not consistent with the theme of our research.
Journal Article	S. Bal; R. Bhatia; N. Shobha; B. K. Menon; S. Sohn, II; M. Goyal; A. M. Demchuk; M. D. Hill	2014	Stroke-on-awakening: Safety of CT-CTA based selection for reperfusion therapy	Exclusion	Based on our review of the title and abstract, we concluded that this article is not consistent with the theme of our research.
Journal Article	Isrctn	2022	Study evaluating the blood pressure lowering efficacy and safety of a novel self-administered device-based treatment (by stimulating nerves that control blood pressure) in participants with uncontrolled hypertension	Exclusion	Based on our review of the title and abstract, we concluded that this article is not consistent with the theme of our research.
Journal Article	Nct	2009	A Study of MF101 in Postmenopausal Women	Exclusion	Based on our review of the title and abstract, we concluded that this article is not consistent with the theme of our research.
Journal Article	Nct	2024	Study of the Effects of the Non-invasive Trigeminal Nerve Stimulation on Ischemic Stroke Patients	Exclusion	Based on our review of the title and abstract, we concluded that this article is not consistent with the theme of our research.
Journal Article	ChiCtr	2018	Study on effect of Ningxin Anshen Fang in treating post-stroke insomnia of type of deficiency of both the heart and spleen	Exclusion	Based on our review of the title and abstract, we concluded that this article is not consistent with the theme of our research.
Journal Article	Itmctr	2024	A Study on the Effect of Self-Prescribed Jianpi Yangxin Decoction as Adjunctive Therapy for Depression of Heart-Spleen Deficiency Type After Stroke	Exclusion	Based on our review of the title and abstract, we concluded that this article is not consistent with the theme of our research.
Journal Article	O. Azimaraghi; M. Hammer; P. Santer; K. Platzbecker; F. C. Althoff; M. Patrocinio; S. D. Grabitz; K. Wongtangman; S. Rumyantsev; X. Xu; et al.	2020	Study protocol for a randomised controlled trial evaluating the effects of the orexin receptor antagonist suvorexant on sleep architecture and delirium in the intensive care unit	Exclusion	Based on our review of the title and abstract, we concluded that this article is not consistent with the theme of our research.
Journal Article	K. J. Klingman; J. D. Skufca; P. W. Duncan; D. Wang; G. D. Fulk	2022	Study protocol: Sleep effects on poststroke rehabilitation study	Exclusion	Based on our review of the title and abstract, we concluded that this article is not consistent with the theme of our research.
Journal Article	A. Pattichis; S. Sivathamboo; E. White; M. Rychkova; P. Perucca; P. Kwan; J. Goldin; T. O'Brien	2019	Subjective sleep quality is not reflected in objective sleep measures in an epilepsy population	Exclusion	Based on our review of the title and abstract, we concluded that this article is not consistent with the theme of our research.
Book Section	L. Taggart; B. Temple	2014	Substance abuse	Exclusion	Based on our review of the title and abstract, we concluded that this article is not consistent with the theme of our research.
Journal Article	J. P. Loveless; J. M. Russo; V. C. Andersen	2020	The successful treatment of insomnia in a patient with a complex neurological history	Exclusion	Based on our review of the title and abstract, we concluded that this article is not consistent with the theme of our research.
Journal Article	N. F. Ribeiro; L. Madruga	2021	A sudden and severe depressive episode after a left cingulate gyrus stroke: A case report of post-stroke depression and review of literature	Exclusion	Based on our review of the title and abstract, we concluded that this article is not consistent with the theme of our research.
Journal Article	Y. Yang; Y.-Z. Shi; N. Zhang; S. Wang; G. S. Ungvari; C. H. Ng; Y.-L. Wang; X.-Q. Zhao; Y.-J. Wang; C.-X. Wang; Y.-T. Xiang	2017	Suicidal ideation at 1-year post-stroke: A nationwide survey in China	Exclusion	Based on our review of the title and abstract, we concluded that this article is not consistent with the theme of our research.
Journal Article	Nct	2020	Suicide Risk Scale and Distress Intervention for the Patients With Chronic Medical Illness or Physical Disabilities	Exclusion	Based on our review of the title and abstract, we concluded that this article is not consistent with the theme of our research.
Journal Article	A. R. Maher; G. Theodore	2012	Summary of the comparative effectiveness review on off-label use of atypical antipsychotics	Exclusion	Based on our review of the title and abstract, we concluded that this article is not consistent with the theme of our research.
Journal Article	Irct201312088323N	2014	A Survey for Assessment of Effectiveness of Fluoxetine on Motor Improvement in Ischemic Stroke Patients	Exclusion	Based on our review of the title and abstract, we concluded that this article is not consistent with the theme of our research.
Journal Article	G. Spalletta; A. Ripa; C. Caltagirone	2005	Symptom Profile of DSM-IV Major and Minor Depressive Disorders in First-Ever Stroke Patients	Exclusion	Based on our review of the title and abstract, we concluded that this article is not consistent with the theme of our research.
Journal Article	A. Nasr-Wyler; O. Bouillanne; A. Lalhou; F. Goldenberg; A. Bissery; F. Piette	1999	Syndrome d'apnées du sommeil et accident vasculaire cérébral dans une population âgée = Sleep apnea syndrome and stroke in the elderly population	Exclusion	Based on our review of the title and abstract, we concluded that this article is not consistent with the theme of our research.
Journal Article	P. Mohandas; Z. Alomari; F. Arti; M. Alhneif; P. Alejandra Ruiz; A. K. Ahmed; C. R. Wei; A. Amin	2024	A Systematic Review and Meta-Analysis on the Identification of Predictors Associated With Insomnia or Sleep Disturbance in Post-stroke Patients	Exclusion	Based on our review of the title and abstract, we concluded that this article is not consistent with the theme of our research.
Journal Article	J. Kayser; R. X. Hu; D. Rosenscruggs; L. Li; X. Xiang	2022	A systematic review of the impact of select mindfulness interventions on psychological outcomes among older adults with chronic health conditions	Exclusion	Based on our review of the title and abstract, we concluded that this article is not consistent with the theme of our research.
Journal Article	J. Kayser; R. X. Hu; D. Rosenscruggs; L. Li; X. Xiang	2023	A Systematic Review of the Impact of Select Mindfulness Interventions on Psychological Outcomes among Older Adults with Chronic Health Conditions	Exclusion	Based on our review of the title and abstract, we concluded that this article is not consistent with the theme of our research.
Journal Article	C. A. O. Gbiri; O. A. Olawale; O. T. Ogunmola	2018	Task-oriented circuit training for post-stroke fatigue, sleeppattern, functional performance and societal re-integration in stroke survivors with post-stroke fatigue: A clinical controlled study	Exclusion	Based on our review of the title and abstract, we concluded that this article is not consistent with the theme of our research.
Journal Article	Nct	2023	tDCS and rTMS in Patients With Early Disorders of Consciousness	Exclusion	Based on our review of the title and abstract, we concluded that this article is not consistent with the theme of our research.
Journal Article	E. R. Facer-Childs; B. M. de Campos; B. Middleton; D. J. Skene; A. P. Bagshaw	2021	Temporal organisation of the brain's intrinsic motor network: The relationship with circadian phenotype and motor performance	Exclusion	Based on our review of the title and abstract, we concluded that this article is not consistent with the theme of our research.
Journal Article	S. A. Doggrell	2009	Tesofensine - A novel potent weight loss medicine	Exclusion	Based on our review of the title and abstract, we concluded that this article is not consistent with the theme of our research.
Journal Article	S. A. Doggrell	2009	Tesofensine--a novel potent weight loss medicine. Evaluation of: Astrup A, Breum L, Jensen TJ, Kroustrup JP, Larsen TM. Effect of tesofensine on bodyweight loss, body composition, and quality of life in obese patients: a randomised, double-blind, placebo-controlled trial. Lancet 2008;372:1906-13	Exclusion	Based on our review of the title and abstract, we concluded that this article is not consistent with the theme of our research.
Journal Article	M. Xiao; L. Feng; Q. Wang; X. Luan; S. Chen; J. He	2021	The therapeutic effects and safety of bright light therapy combined with escitalopram oxalate on insomnia in patients with poststroke depression	Exclusion	Based on our review of the title and abstract, we concluded that this article is not consistent with the theme of our research.
Journal Article	ChiCtr	2024	Therapeutic effects of transcranial direct current stimulation therapy in patients with anxiety-depressive insomnia	Exclusion	Based on our review of the title and abstract, we concluded that this article is not consistent with the theme of our research.
Journal Article	Y. F. Liu; X. M. Ma; B. Yan; Y. Yang; X. X. Huang; H. B. Yu	2016	Therapeutic observation of acupuncture plus moxibustion at Baihui (GV 20) for post-stroke insomnia	Exclusion	Based on our review of the title and abstract, we concluded that this article is not consistent with the theme of our research.
Journal Article	Q. Xu; D. Q. Zhan; F. X. Huang	2016	Therapeutic observation of scalp acupuncture plus thread-embedding at Back-Shu points for insomnia in remission phase of stroke	Exclusion	Based on our review of the title and abstract, we concluded that this article is not consistent with the theme of our research.
Journal Article	S. Simmons; E. M. Staley; D. Dorn; A. Nails; M. Marques; L. A. Williams; H. P. Pham	2017	Therapeutic plasma exchange for hashimoto's encephalopathy	Exclusion	Based on our review of the title and abstract, we concluded that this article is not consistent with the theme of our research.
Journal Article	H. Rezaiezadeh; M. A. Langarizadeh; M. R. Tavakoli; M. Sabokro; M. Banazadeh; K. A. Kohlmeier; M. Shabani	2024	Therapeutic potential of Bergenin in the management of neurological-based diseases and disorders	Exclusion	Based on our review of the title and abstract, we concluded that this article is not consistent with the theme of our research.
Journal Article	N. Andre-Obadia; M. Magnin; L. Garcia-Larrea	2021	Theta-burst versus 20 Hz repetitive transcranial magnetic stimulation in neuropathic pain: a head-to-head comparison	Exclusion	Based on our review of the title and abstract, we concluded that this article is not consistent with the theme of our research.
Journal Article	F. Cervantes; A. M. Vannucchi; J. J. Kiladjian; H. K. Al-Ali; A. Sirulnik; V. Stalbovskaya; M. McQuitty; D. S. Hunter; R. S. Levy; F. Passamonti; et al.	2013	Three-year efficacy, safety, and survival findings from COMFORT-II, a phase 3 study comparing ruxolitinib with best available therapy for myelofibrosis	Exclusion	Based on our review of the title and abstract, we concluded that this article is not consistent with the theme of our research.
Journal Article	M. W. Harrison; A. Young	2019	Thrombolysis Guided by Perfusion Imaging up to 9 Hours after Onset of Stroke: ma H, Campbell BCV, Parsons MW, Churilov L, et al. N Engl J Med 2019;380: 1795-1803	Exclusion	Based on our review of the title and abstract, we concluded that this article is not consistent with the theme of our research.
Journal Article	J. K. Huhtakangas; T. Saaresranta; M. Huhtakangas; M. Haapea; J. Huhtakangas	2024	Thrombolysis treatment protected impairment of functional ability, quality of life and fatigue seven years after stroke	Exclusion	Based on our review of the title and abstract, we concluded that this article is not consistent with the theme of our research.
Journal Article	X. Li; Z. Jia; Y. Yan	2022	Ticagrelor for prevention of stroke and cognitive impairment in patients with vascular high-risk factors: A meta-analysis of randomized controlled trials	Exclusion	Based on our review of the title and abstract, we concluded that this article is not consistent with the theme of our research.
Journal Article	D. M. Halpin; R. Dahl; C. Hallmann; A. Mueller; D. Tashkin	2015	Tiotropium HandiHaler(®) and Respimat(®) in COPD: a pooled safety analysis	Exclusion	Based on our review of the title and abstract, we concluded that this article is not consistent with the theme of our research.
Journal Article	Nct	2024	Tizanidine vs. Zolpidem in Primary Insomnia: a Randomized Trial	Exclusion	Based on our review of the title and abstract, we concluded that this article is not consistent with the theme of our research.
Journal Article	L. Li	2008	To observe the effect of electrical stimulation to cerebellar fastigial nucleus on post-stroke insomnia	Exclusion	Based on our review of the title and abstract, we concluded that this article is not consistent with the theme of our research.
Journal Article	D. L. Shinde; V. B. Pawar; S. A. Dhurve	2022	To Study the Efficacy of Jatamansi Phanta in Hypertension	Exclusion	Based on our review of the title and abstract, we concluded that this article is not consistent with the theme of our research.
Journal Article	Nct	2023	Tolerance and Benefits of Mandibular Advanced Device for Snoring and Sleep Apnea in Oropharyngeal Cancer	Exclusion	Based on our review of the title and abstract, we concluded that this article is not consistent with the theme of our research.
Journal Article	R. Grad; M. H. Ebell	2023	Top 20 Research Studies of 2022 for Primary Care Physicians	Exclusion	Based on our review of the title and abstract, we concluded that this article is not consistent with the theme of our research.
Journal Article	Q. Su; D. Zou; N. Gai; H. Li; Z. Kuang; X. Ni	2022	Traditional Chinese Medicine for Post-stroke Sleep Disorders: The Evidence Mapping of Clinical Studies	Exclusion	Based on our review of the title and abstract, we concluded that this article is not consistent with the theme of our research.
Journal Article	S. H. Kim; J. H. Lim	2022	Traditional East Asian Herbal Medicine for Post-Stroke Insomnia: A Systematic Review and Meta-Analysis of Randomized Controlled Trials	Exclusion	Based on our review of the title and abstract, we concluded that this article is not consistent with the theme of our research.
Journal Article	S. H. Kim; J. H. Lim	2022	Traditional East Asian Herbal Medicine for Post‐Stroke Insomnia: A Systematic Review and Meta‐Analysis of Randomized Controlled Trials	Exclusion	Based on our review of the title and abstract, we concluded that this article is not consistent with the theme of our research.
Journal Article	M. I. Lapid; S. R. Pagali; R. Kumar; B. N. Lundstrom; P. E. Croarkin; S. Kung	2023	Transcranial Magnetic Stimulation (TMS) as a Treatment for Dementia due to non-Alzheimer's disease (non-AD): What is the Evidence?	Exclusion	Based on our review of the title and abstract, we concluded that this article is not consistent with the theme of our research.
Journal Article	P. Cassano; S. Petrie; D. Mischoulon; D. Ionescu; C. Cusin; H. Katnani; A. Yeung; L. De Taboada; A. Archibald; E. Bui; L. Baer; T. Chang; J. Chen; P. Pedrelli; L. Fisher; A. Farabaugh; M. Hamblin; J. Alpert; M. Fava; D. Iosifescu	2016	Transcranial photobiomodulation for the treatment of major depressive disorder: The ELATED-2 clinical trial	Exclusion	Based on our review of the title and abstract, we concluded that this article is not consistent with the theme of our research.
Journal Article	P. Cassano; S. Petrie; D. Mischoulon; D. Ionescu; C. Cusin; H. Katnani; A. Yeung; L. De Taboada; A. Archibald; E. Bui; et al.	2016	Transcranial photobiomodulation for the treatment of major depressive disorder: the ELATED-2 clinical trial	Exclusion	Based on our review of the title and abstract, we concluded that this article is not consistent with the theme of our research.
Journal Article	C. Liu; C. Liu; G. Liu; L. Niu; C. Li; J. Li; H. Tang; J. Ma; J. Ma	2024	Transcutaneous auricular vagus nerve stimulation for post-stroke depression: a double-blind, randomized, placebo-controlled trial	Exclusion	Based on our review of the title and abstract, we concluded that this article is not consistent with the theme of our research.
Journal Article	B. Zhao; L. Li; Y. Jiao; M. Luo; K. Xu; Y. Hong; J.-D. Cao; Y. Zhang; J.-L. Fang; P.-J. Rong	2019	Transcutaneous auricular vagus nerve stimulation in treating post-stroke insomnia monitored by resting-state fMRI: The first case report	Exclusion	Based on our review of the title and abstract, we concluded that this article is not consistent with the theme of our research.
Journal Article	B. Zhao; L. Li; Y. Jiao; M. Luo; K. Xu; Y. Hong; J. D. Cao; Y. Zhang; J. L. Fang; P. J. Rong	2019	Transcutaneous auricular vagus nerve stimulation in treating post-stroke insomnia monitored by resting-state fMRI: The first case report	Exclusion	Based on our review of the title and abstract, we concluded that this article is not consistent with the theme of our research.
Journal Article	C. Y. Chen; C. L. Chen; C. C. Yu	2021	Trazodone improves obstructive sleep apnea after ischemic stroke: a randomized, double-blind, placebo-controlled, crossover pilot study	Exclusion	Based on our review of the title and abstract, we concluded that this article is not consistent with the theme of our research.
Journal Article	H. P. Adams; E. C. Leira; J. C. Torner; E. Barnathan; L. Padgett; M. B. Effron; W. Hacke	2008	Treating patients with 'wake-up' stroke: the experience of the AbESTT-II trial	Exclusion	Based on our review of the title and abstract, we concluded that this article is not consistent with the theme of our research.
Journal Article	M. Raphaelson; S. K. Inati	2012	Treating sleep disorders in neurology practice	Exclusion	Based on our review of the title and abstract, we concluded that this article is not consistent with the theme of our research.
Journal Article	Nct	2012	Treatment of Low Metabolic Rate Following Bariatric Surgery	Exclusion	Based on our review of the title and abstract, we concluded that this article is not consistent with the theme of our research.
Journal Article	A. Lowe; M. Bailey; T. O'Shaughnessy; V. Macavei	2022	Treatment of sleep disturbance following stroke and traumatic brain injury: A systematic review of conservative interventions	Exclusion	Based on our review of the title and abstract, we concluded that this article is not consistent with the theme of our research.
Journal Article	Ctri	2022	A trial to study the effects of Shirodhara on sleep disturbances among people with recent acute coronary events or stroke	Exclusion	Based on our review of the title and abstract, we concluded that this article is not consistent with the theme of our research.
Journal Article	A. Halaris; A. M. Myint; E. Meresh; V. Savant; G. Guillemin; J. Sinacore	2012	The tryptophan-kynurenine pathway in major depression: Neuroprotective effects of treatment	Exclusion	Based on our review of the title and abstract, we concluded that this article is not consistent with the theme of our research.
Journal Article	J. G. Lin; P. Kotha; Y. H. Chen	2022	Understandings of acupuncture application and mechanisms	Exclusion	Based on our review of the title and abstract, we concluded that this article is not consistent with the theme of our research.
Journal Article	S. Demirci; K. Demirci; E. Taskiran; H. R. Koyuncuoglu	2015	Unilateral suppression of probable antipsychotic drug-induced parkinsonism	Exclusion	Based on our review of the title and abstract, we concluded that this article is not consistent with the theme of our research.
Journal Article	T. Ando; Y. Goto; K. Mano	2016	Upper back restlessness: Two case reports	Exclusion	Based on our review of the title and abstract, we concluded that this article is not consistent with the theme of our research.
Journal Article	K. H. Cho; S. Kwon	2017	Usefulness and effectiveness of herbal medicines in stroke: Narrative review	Exclusion	Based on our review of the title and abstract, we concluded that this article is not consistent with the theme of our research.
Journal Article	F. Acebron Sánchez-Herrera; C. Anciones Martín; A. De Albóniga-Chindurza Barroeta; C. M. Guirao Rubio; P. Pérez Torre; A. Vives Luengo; I. Corral Corral; A. Alonso Cánovas; J. Ortiz Rodríguez	2015	Using haloperidol in a patient with mitochondrial encephalomyopathy, lactic acidosis, and stroke-like episodes (MELAS síndrome)	Exclusion	Based on our review of the title and abstract, we concluded that this article is not consistent with the theme of our research.
Journal Article	ChiCtr	2023	Validation and application of a new clinical technique of transcranial direct current stimulation for the treatment of chronic insomnia	Exclusion	Based on our review of the title and abstract, we concluded that this article is not consistent with the theme of our research.
Journal Article	P. O. Valko; C. L. Bassetti; K. E. Bloch; U. Held; C. R. Baumann	2008	Validation of the Fatigue Severity Scale in a Swiss cohort	Exclusion	Based on our review of the title and abstract, we concluded that this article is not consistent with the theme of our research.
Journal Article	B. J. Smith; M. J. Peters; R. A. Fitridge; A. J. Esterman; J. C. Litt; J. D. Horowitz; S. A. Koblar; J. Jannes; A. J. Veale; S. J. Goldsworthy; M. P. Brinn; N. A. Labiszewski; K. V. Carson	2011	Varenicline tartrate and counselling versus counselling alone in a randomised controlled trial for inpatient smoking cessation: 6 month interim results	Exclusion	Based on our review of the title and abstract, we concluded that this article is not consistent with the theme of our research.
Journal Article	B. J. Smith; M. J. Peters; R. A. Fitridge; A. J. Esterman; J. C. Litt; J. D. Horowitz; S. A. Koblar; J. Jannes; A. J. Veale; S. J. Goldsworthy; et al.	2011	Varenicline tartrate and counselling versus counselling alone in a randomised controlled trial for inpatient smoking cessation: 6 month interim results	Exclusion	Based on our review of the title and abstract, we concluded that this article is not consistent with the theme of our research.
Journal Article	M. S. Brose; M. E. Cabanillas; E. E. Cohen; L. J. Wirth; T. Riehl; H. Yue; S. I. Sherman; E. J. Sherman	2016	Vemurafenib in patients with BRAF(V600E)-positive metastatic or unresectable papillary thyroid cancer refractory to radioactive iodine: a non-randomised, multicentre, open-label, phase 2 trial	Exclusion	Based on our review of the title and abstract, we concluded that this article is not consistent with the theme of our research.
Journal Article	Nct	2024	Vitamin D and SGLT-2 Inhibitor in CPAP-naive Obstructive Sleep Apnea	Exclusion	Based on our review of the title and abstract, we concluded that this article is not consistent with the theme of our research.
Journal Article	S. C. Gominak	2016	Vitamin D deficiency changes the intestinal microbiome reducing B vitamin production in the gut. The resulting lack of pantothenic acid adversely affects the immune system, producing a “pro-inflammatory” state associated with atherosclerosis and autoimmunity	Exclusion	Based on our review of the title and abstract, we concluded that this article is not consistent with the theme of our research.
Journal Article	T. Kilicarslan; C. Sahbaz	2021	A watershed infarct case presenting treatment resistant depressive symptoms	Exclusion	Based on our review of the title and abstract, we concluded that this article is not consistent with the theme of our research.
Journal Article	P. C. Gøtzsche; O. Dinnage	2020	What have antidepressants been tested for? A systematic review	Exclusion	Based on our review of the title and abstract, we concluded that this article is not consistent with the theme of our research.
Journal Article	P. C. Gtzsche; O. Dinnage	2020	What have antidepressants been tested for? A systematic review	Exclusion	Based on our review of the title and abstract, we concluded that this article is not consistent with the theme of our research.
Journal Article	D. C. Hammond	2007	What is neurofeedback?	Exclusion	Based on our review of the title and abstract, we concluded that this article is not consistent with the theme of our research.
Journal Article	R. Hebért	2004	What's New in Nicotine & Tobacco Research	Exclusion	Based on our review of the title and abstract, we concluded that this article is not consistent with the theme of our research.
Journal Article	S. Pengpid; K. Peltzer	2023	Work participation and mental and physical health outcomes among a national community-dwelling sample of older adult men and women in India	Exclusion	Based on our review of the title and abstract, we concluded that this article is not consistent with the theme of our research.
Journal Article	M. Nakao	2010	Work-related stress and psychosomatic medicine	Exclusion	Based on our review of the title and abstract, we concluded that this article is not consistent with the theme of our research.
Journal Article	D. Li; J. Zheng; M. Wang; L. Feng; Y. Liu; N. Yang; P. Zuo	2016	Wuling powder prevents the depression-like behavior in learned helplessness mice model through improving the TSPO mediated-mitophagy	Exclusion	Based on our review of the title and abstract, we concluded that this article is not consistent with the theme of our research.
Journal Article	S. Q. Yao; Y. Ye; Q. Li; X. Y. Wang; L. Yan; X. M. Huo; C. S. Pan; Y. Fu; J. Liu; J. Y. Han	2024	YangXueQingNaoWan attenuated blood brain barrier disruption after thrombolysis with tissue plasminogen activator in ischemia stroke	Exclusion	Based on our review of the title and abstract, we concluded that this article is not consistent with the theme of our research.
Journal Article	Y. Matsuda; T. Kishi; H. Shibayama; N. Iwata	2013	Yokukansan in the treatment of behavioural and psychological symptoms of dementia	Exclusion	Based on our review of the title and abstract, we concluded that this article is not consistent with the theme of our research.
Journal Article	M. N. Bomalaski; M. Peterson; E. Claflin	2016	Zolpidem for the treatment of neurologic disorders: A systematic review	Exclusion	Based on our review of the title and abstract, we concluded that this article is not consistent with the theme of our research.
Journal Article	D. L. Ginsberg	2004	Zolpidem Treatment of Chronic Aphasia	Exclusion	Based on our review of the title and abstract, we concluded that this article is not consistent with the theme of our research.
Journal Article	D. G. Vossler	2010	Zonisamide as adjunctive therapy for adults with partial- onset epileptic seizures: an efficacy and safety review	Exclusion	Based on our review of the title and abstract, we concluded that this article is not consistent with the theme of our research.
Journal Article	D. L. Ginsberg	2006	Zonisamide-induced mania	Exclusion	Based on our review of the title and abstract, we concluded that this article is not consistent with the theme of our research.
Journal Article	L. P. Yang; C. M. Perry	2009	Zonisamide: in Parkinson's disease	Exclusion	Based on our review of the title and abstract, we concluded that this article is not consistent with the theme of our research.
Generic	G. Barbagallo Sangiorgi; M. Barbagallo; M. Giordano; M. Meli; R. Panzarasa	1994	α-Glycerophosphocholine in the mental recovery of cerebral ischemic attacks: An Italian multicenter clinical trial	Exclusion	Based on our review of the title and abstract, we concluded that this article is not consistent with the theme of our research.
Journal Article	M. R. Corboz; J. C. Mutter; M. A. Rivelli; G. G. Mingo; R. L. McLeod; L. Varty; Y. Jia; M. Cartwright; J. A. Hey	2007	α2-adrenoceptor agonists as nasal decongestants	Exclusion	Based on our review of the title and abstract, we concluded that this article is not consistent with the theme of our research.
Journal Article	王月	2010	2型糖尿病并甲状腺功能减退症1例	Exclusion	Based on our review of the title and abstract, we concluded that this article is not consistent with the theme of our research.
Journal Article	傅启伟; 周宇; 顾汇	2020	5-羟色胺再摄取抑制剂合并甘麦大枣汤治疗脑卒中后抑郁症的效果分析	Exclusion	Based on our review of the title and abstract, we concluded that this article is not consistent with the theme of our research.
Journal Article	陈爱红; 徐昭慧; 李云华	2018	5E康复模式对老年缺血性脑卒中患者睡眠质量及生活质量的影响	Exclusion	Based on our review of the title and abstract, we concluded that this article is not consistent with the theme of our research.
Journal Article	卫国华; 孙剑佩	2001	24小时动态脑电监测夜间自然睡眠的临床应用初探	Exclusion	Based on our review of the title and abstract, we concluded that this article is not consistent with the theme of our research.
Journal Article	杨霞	2014	66例老年脑梗死患者的护理体会	Exclusion	Based on our review of the title and abstract, we concluded that this article is not consistent with the theme of our research.
Journal Article	常富业; 袁英; 李云; 李长新; 原向芝; 万继峰; 李云超; 孙莹; 宋昕; 赖杰; 贾丽华; 胡秋莹; 陈燕	2009	75岁以上缺血性脑梗死老年患者服用阿司匹林后再发脑梗死原因分析	Exclusion	Based on our review of the title and abstract, we concluded that this article is not consistent with the theme of our research.
Journal Article	宋丽娟	2015	78例合并糖尿病的急性缺血性脑卒中患者的临床特点分析	Exclusion	Based on our review of the title and abstract, we concluded that this article is not consistent with the theme of our research.
Journal Article	苏文智; 彭方; 陈森福	2012	90例急性脑卒中睡眠障碍患者心理干预效果评价	Exclusion	Based on our review of the title and abstract, we concluded that this article is not consistent with the theme of our research.
Journal Article	袁佳琳; 杨玲玲; 刘晓慧; 甘茹; 杜瑄; 高海花; 杨小萍; 王慧娟	2024	308名脑卒中患者主要照顾者抑郁现状及影响因素分析	Exclusion	Based on our review of the title and abstract, we concluded that this article is not consistent with the theme of our research.
Journal Article	唐亚丽; 唐正康; 许坚锋; 吴樱樱	2023	1100名社区中老年人群慢性病患病现状及影响因素	Exclusion	Based on our review of the title and abstract, we concluded that this article is not consistent with the theme of our research.
Journal Article	董宗美; 娄培安; 张盼; 陈培培; 李婷; 乔程	2014	2013年徐州市18岁及以上居民睡眠质量调查及其影响因素分析	Exclusion	Based on our review of the title and abstract, we concluded that this article is not consistent with the theme of our research.
Journal Article	周伟; 张兵; 黄晓; 游春娇; 詹碧鸣; 杨人强; 董一飞; 李菊香; 李萍; 洪葵; 吴延庆; 吴清华; 苏海; 鲍慧慧; 程晓曙	2018	2014年江西省脑卒中患病率及其相关因素分析	Exclusion	Based on our review of the title and abstract, we concluded that this article is not consistent with the theme of our research.
Journal Article	周伟; 张兵; 黄晓; 游春娇; 詹碧鸣; 杨人强; 董一飞; 李菊香; 李萍; 洪葵吴延庆; 吴清华; 苏海; 鲍慧慧; 程晓曙	2018	2014年江西省脑卒中患病率及其相关因素分析	Exclusion	Based on our review of the title and abstract, we concluded that this article is not consistent with the theme of our research.
Journal Article	贺果扬; 刘庆芳; 王志华; 李春芳; 万齐根; 欧阳伟	2024	阿戈美拉汀对老年急性脑梗死伴焦虑抑郁障碍患者疗效的影响	Exclusion	Based on our review of the title and abstract, we concluded that this article is not consistent with the theme of our research.
Journal Article	周胜男; 王旭欣; 马少瑾; 宋雅婷	2023	阿戈美拉汀联合认知行为干预对脑卒中后抑郁患者的影响	Exclusion	Based on our review of the title and abstract, we concluded that this article is not consistent with the theme of our research.
Journal Article	李红闪; 李轩; 赵婧; 杨凡	2019	阿戈美拉汀联合右佐匹克隆治疗卒中相关睡眠障碍的疗效观察	Exclusion	Based on our review of the title and abstract, we concluded that this article is not consistent with the theme of our research.
Journal Article	罗奕	2020	阿戈美拉汀在缺血性脑卒中后抑郁中的应用	Exclusion	Based on our review of the title and abstract, we concluded that this article is not consistent with the theme of our research.
Journal Article	于志军; 么宪伟; 段新; 潘红珊; 莫翠英; 李春阳	2014	阿戈美拉汀治疗老年卒中后抑郁的临床疗效比较	Exclusion	Based on our review of the title and abstract, we concluded that this article is not consistent with the theme of our research.
Journal Article	黄海峰; 秦波	2022	阿加曲班治疗脑梗死急性期的疗效及对睡眠质量的影响	Exclusion	Based on our review of the title and abstract, we concluded that this article is not consistent with the theme of our research.
Journal Article	李舜伟; 徐雁; 马志忠; 龙洁; 徐忠宝; 张茁; 李菁	2002	阿米三嗪-萝巴新对缺血性卒中恢复期患者的疗效	Exclusion	Based on our review of the title and abstract, we concluded that this article is not consistent with the theme of our research.
Journal Article	徐. 李舜伟, 马志忠,龙洁,徐忠宝,张茁,李菁	2002	阿米三嗪-萝巴新对缺血性卒中恢复期患者的疗效	Exclusion	Based on our review of the title and abstract, we concluded that this article is not consistent with the theme of our research.
Journal Article	李明振; 张敏	2011	阿米替林联合安神补脑液治疗脑卒中后抑郁的疗效观察	Exclusion	Based on our review of the title and abstract, we concluded that this article is not consistent with the theme of our research.
Journal Article	黄洁玲; 刘益民; 钟承彪	2015	阿米替林与黛力新治疗154例脑卒中后抑郁症患者的临床疗效观察	Exclusion	Based on our review of the title and abstract, we concluded that this article is not consistent with the theme of our research.
Journal Article	庞如意	2021	阿司匹林联合硫酸氢氯吡格雷治疗脑梗死的效果及对患者睡眠质量的影响	Exclusion	Based on our review of the title and abstract, we concluded that this article is not consistent with the theme of our research.
Journal Article	薛钢; 方曙平	2016	阿司匹林联合氯吡格雷对脑梗死患者的治疗效果分析	Exclusion	Based on our review of the title and abstract, we concluded that this article is not consistent with the theme of our research.
Journal Article	曹顺东; 汪传主	2022	阿司匹林联合氯吡格雷治疗急性脑梗死的临床效果及对睡眠质量的影响	Exclusion	Based on our review of the title and abstract, we concluded that this article is not consistent with the theme of our research.
Journal Article	姜大川	2018	阿司匹林联合氯吡格雷治疗急性脑梗死的研究 及对睡眠的改善	Exclusion	Based on our review of the title and abstract, we concluded that this article is not consistent with the theme of our research.
Journal Article	艾家军	2020	阿司匹林联合氯吡格雷治疗急性脑梗死的研究及对睡眠的改善	Exclusion	Based on our review of the title and abstract, we concluded that this article is not consistent with the theme of our research.
Journal Article	徐玉杰; 王新海; 李顺霞	2022	阿替普酶静脉溶栓联合心理干预治疗急性脑梗死的临床观察	Exclusion	Based on our review of the title and abstract, we concluded that this article is not consistent with the theme of our research.
Journal Article	芦倩; 张聪	2024	阿替普酶静脉溶栓治疗急性脑梗死的疗效及对睡眠的影响	Exclusion	Based on our review of the title and abstract, we concluded that this article is not consistent with the theme of our research.
Journal Article	潘起源	2024	阿托伐他汀钙辅助治疗脑梗死后认知功能障碍提升患者认知功能的临床药学分析	Exclusion	Based on our review of the title and abstract, we concluded that this article is not consistent with the theme of our research.
Journal Article	杨宝剑	2018	阿托伐他汀联合睡眠干预对脑梗死合并失眠患者的影响研究	Exclusion	Based on our review of the title and abstract, we concluded that this article is not consistent with the theme of our research.
Journal Article	包海玲	2021	阿托伐他汀治疗缺血性卒中脑动脉狭窄的临床研究	Exclusion	Based on our review of the title and abstract, we concluded that this article is not consistent with the theme of our research.
Journal Article	刘瑜	2020	艾地苯醌联合常规药物治疗帕金森病疗效的临床观察	Exclusion	Based on our review of the title and abstract, we concluded that this article is not consistent with the theme of our research.
Journal Article	贾世震; 王涛; 李佩芳	2022	艾灸督脉组穴联合右佐匹克隆治疗卒中后失眠临床疗效及对神经递质的影响	Exclusion	Based on our review of the title and abstract, we concluded that this article is not consistent with the theme of our research.
Journal Article	王艳茹	2022	艾灸对脑卒中患者睡眠质量的影响	Exclusion	Based on our review of the title and abstract, we concluded that this article is not consistent with the theme of our research.
Journal Article	蒙兰英; 李靖杰	2020	艾灸护理干预对卒中后睡眠障碍患者影响的研究	Exclusion	Based on our review of the title and abstract, we concluded that this article is not consistent with the theme of our research.
Journal Article	张伟	2012	艾灸结合放松疗法在中风后失眠患者中的应用研究	Exclusion	Based on our review of the title and abstract, we concluded that this article is not consistent with the theme of our research.
Journal Article	张文娟; 龚秀琴	2014	艾灸结合康复护理对脑卒中后肩痛患者关节功能及生活质量的影响	Exclusion	Based on our review of the title and abstract, we concluded that this article is not consistent with the theme of our research.
Journal Article	焦久存	2015	艾灸联合三黄安神汤治疗痰热内扰型失眠症的疗效分析	Exclusion	Based on our review of the title and abstract, we concluded that this article is not consistent with the theme of our research.
Journal Article	詹玉卿; 李少敏; 高丽丽; 吴碧玉	2021	艾灸联合神经肌肉电刺激促进脑卒中后吞咽障碍功能康复疗效观察	Further screening	A comprehensive review of the entire text is required to further ensure that the study meets the inclusion criteria and that sufficient data can be extracted to support both quantitative and qualitative analyses.
Journal Article	曹燕; 刘倍	2022	艾灸联合睡眠护理干预在脑卒中睡眠障碍患者中的应用	Exclusion	Based on our review of the title and abstract, we concluded that this article is not consistent with the theme of our research.
Journal Article	于文琦; 吴少霞; 刘娟; 朱乐英; 潘锐焕; 许钦玲	2019	艾灸神门、足三里穴改善卒中后睡眠障碍的临床研究	Exclusion	Based on our review of the title and abstract, we concluded that this article is not consistent with the theme of our research.
Journal Article	沈闪闪; 叶鹏飞	2022	艾灸涌泉穴联合耳穴埋豆治疗急性脑梗死后康复期失眠的临床研究	Exclusion	Based on our review of the title and abstract, we concluded that this article is not consistent with the theme of our research.
Journal Article	袁映梅; 丘伟忠	2014	艾灸治疗老年性卒中后失眠的有效护理模式分析	Exclusion	Based on our review of the title and abstract, we concluded that this article is not consistent with the theme of our research.
Journal Article	武娟娟	2018	艾灸治疗老年性卒中后失眠护理分析	Exclusion	Based on our review of the title and abstract, we concluded that this article is not consistent with the theme of our research.
Journal Article	余李强; 刘芳; 沈翠玲; 方素珠; 刘秦宇; 王俊蕊	2020	艾灸治疗脑卒中后睡眠障碍效果的系统评价	Exclusion	Based on our review of the title and abstract, we concluded that this article is not consistent with the theme of our research.
Journal Article	陈赟; 王鑫栋; 张闻东; 程红亮; 于溪; 沈志强; 赵建军	2021	艾灸治疗卒中相关失眠28例临床观察	Exclusion	Based on our review of the title and abstract, we concluded that this article is not consistent with the theme of our research.
Journal Article	李霞	2021	艾司西肽普兰联合米氮平对脑卒中后抑郁患者神经功能及5-羟色胺、雷帕霉素靶蛋白水平的影响	Exclusion	Based on our review of the title and abstract, we concluded that this article is not consistent with the theme of our research.
Journal Article	张小芬	2023	艾司西酞普兰联合右佐匹克隆治疗脑梗死后抑郁、失眠的疗效分析	Exclusion	Based on our review of the title and abstract, we concluded that this article is not consistent with the theme of our research.
Journal Article	韩璐	2022	艾司西酞普兰联合右佐匹克隆治疗脑卒中后焦虑抑郁的疗效观察	Exclusion	Based on our review of the title and abstract, we concluded that this article is not consistent with the theme of our research.
Journal Article	宋艳梅; 袁芳	2014	艾司西酞普兰联合右佐匹克隆治疗卒中后失眠的疗效观察	Exclusion	Based on our review of the title and abstract, we concluded that this article is not consistent with the theme of our research.
Journal Article	邹显巍	2011	艾司西酞普兰与氟西汀治疗脑卒中后抑郁的对照研究	Exclusion	Based on our review of the title and abstract, we concluded that this article is not consistent with the theme of our research.
Journal Article	林巧芳	2018	艾司西酞普兰治疗脑卒中后焦虑抑郁伴失眠的临床观察	Exclusion	Based on our review of the title and abstract, we concluded that this article is not consistent with the theme of our research.
Journal Article	乔宏	2019	艾司西酞普兰治疗脑卒中后焦虑抑郁伴失眠的临床疗效分析	Exclusion	Based on our review of the title and abstract, we concluded that this article is not consistent with the theme of our research.
Journal Article	舒敏	2018	艾司西酞普兰治疗脑卒中后焦虑抑郁伴失眠的临床疗效分析	Exclusion	Based on our review of the title and abstract, we concluded that this article is not consistent with the theme of our research.
Journal Article	郑文旭; 孙妮; 潘怡文	2020	艾司西酞普兰治疗脑卒中后抑郁的临床疗效分析	Exclusion	Based on our review of the title and abstract, we concluded that this article is not consistent with the theme of our research.
Journal Article	郑霄虎	2012	艾司西酞普兰治疗脑卒中后抑郁的效果观察	Exclusion	Based on our review of the title and abstract, we concluded that this article is not consistent with the theme of our research.
Journal Article	李鹏; 范振崴; 张敏	2021	艾司唑仑联合八段锦治疗脑卒中患者失眠、焦虑及抑郁的效果研究	Exclusion	Based on our review of the title and abstract, we concluded that this article is not consistent with the theme of our research.
Journal Article	高善玉	2021	艾司唑仑联合草酸艾司西酞普兰治疗卒中后抑郁伴睡眠障碍的临床效果评估	Exclusion	Based on our review of the title and abstract, we concluded that this article is not consistent with the theme of our research.
Journal Article	张红艳; 池发斌; 张宁; 许素燕; 王爱凤	2019	艾司唑仑联合黄连阿胶汤加减对脑卒中后失眠血亏阴虚证大鼠的影响	Exclusion	Based on our review of the title and abstract, we concluded that this article is not consistent with the theme of our research.
Journal Article	蔡丹	2024	艾司唑仑联合西酞普兰治疗脑卒中后抑郁合并睡眠障碍的效果及对患者睡眠质量的影响	Exclusion	Based on our review of the title and abstract, we concluded that this article is not consistent with the theme of our research.
Journal Article	阮娟娟; 魏霞	2021	艾司唑仑联合自拟黄连清热化痰方对痰热内扰型卒中后失眠患者生活质量的影响	Exclusion	Based on our review of the title and abstract, we concluded that this article is not consistent with the theme of our research.
Journal Article	赵湾湾; 张亚楠	2020	艾司唑仑片联合疏肝安神颗粒、耳穴压豆在肝气郁结型缺血性脑卒中后失眠患者中的应用	Exclusion	Based on our review of the title and abstract, we concluded that this article is not consistent with the theme of our research.
Journal Article	胡彪; 刘玲丽; 查震球; 王元根; 赵培甫; 高静; 刘志荣	2022	安徽省2020年14个县(区)成年居民常见慢性病患病现状及其影响因素分析	Exclusion	Based on our review of the title and abstract, we concluded that this article is not consistent with the theme of our research.
Journal Article	胡彪; 刘玲丽; 查震球; 王元根; 赵培甫; 高静; 刘志荣	2022	安徽省2020年14个县（区）成年居民常见慢性病患病现状及其影响因素分析	Exclusion	Based on our review of the title and abstract, we concluded that this article is not consistent with the theme of our research.
Journal Article	崔璨; 余天云; 翟羽佳; 张珊; 苏增锋	2024	安徽省中老年人群认知障碍发病的影响因素及预测模型构建和验证	Exclusion	Based on our review of the title and abstract, we concluded that this article is not consistent with the theme of our research.
Journal Article	易世宏; 陈宝田	2008	安眠方对脑卒中恢复期失眠和神经功能康复的影响	Exclusion	Based on our review of the title and abstract, we concluded that this article is not consistent with the theme of our research.
Journal Article	吴本辉	2022	安脑丸对脑卒中恢复期睡眠障碍患者的干预效果	Exclusion	Based on our review of the title and abstract, we concluded that this article is not consistent with the theme of our research.
Journal Article	易全民; 漆琼蔚; 蒋荣峰	2020	安脑丸联合奥氮平治疗脑梗死后焦虑抑郁患者临床疗效观察	Exclusion	Based on our review of the title and abstract, we concluded that this article is not consistent with the theme of our research.
Journal Article	彭川	2017	安神补脑液联合舍曲林治疗脑梗死后睡眠障碍的疗效观察	Exclusion	Based on our review of the title and abstract, we concluded that this article is not consistent with the theme of our research.
Journal Article	程娅雯; 问雪宁; 晏格致; 李知衡; 刘福德	2023	安神补心丸联合阿戈美拉汀片治疗脑卒中后抑郁症伴失眠的临床效果研究	Exclusion	Based on our review of the title and abstract, we concluded that this article is not consistent with the theme of our research.
Journal Article	张惠玲; 陈莹; 余静	2022	安神解郁穴位按摩法联合高频rTMS治疗脑卒中后抑郁临床研究	Further screening	A comprehensive review of the entire text is required to further ensure that the study meets the inclusion criteria and that sufficient data can be extracted to support both quantitative and qualitative analyses.
Journal Article	陈苑婷; 陈薇薇	2021	安神沐足方联合坎离砂外敷涌泉穴治疗中风后失眠的效果	Exclusion	Based on our review of the title and abstract, we concluded that this article is not consistent with the theme of our research.
Journal Article	陈君; 张郁青	2015	氨氯地平与氯沙坦对高血压合并急性中风患者血压昼夜变化的影响	Exclusion	Based on our review of the title and abstract, we concluded that this article is not consistent with the theme of our research.
[truncated: 2,801 more rows]

## Sheet: Further Screening
Journal Article	Bright Light Therapy on Post-stroke Insomniawith Post-stroke Insomnia	Exclusion	The experimental group was not treated with electrical stimulation.
[truncated: 158 more rows]

[truncated: 1 more sheets: Included Studies]
