# Supplementary material for: Effectiveness and safety of different electromagnetic stimulation therapies in treating post-stroke insomnia: A network meta-analysis of randomized controlled trials
Source: PLoS One. 2025 Jul 3;20(7):e0327544. doi: 10.1371/journal.pone.0327544 (PMC12225873; doi:10.1371/journal.pone.0327544)
Supplement: S2 File — (XLSX) [file pone.0327544.s002.xlsx]

## Sheet: Sheet 1
Study		D1		D2		D3		D4		D5		D6		D7
Chen LP[13]	2020	Unclear	Randomized control (but method not described)	Unclear	Not detailed	Unclear	Not mentioned	Unclear	Not mentioned	Low	Complete	Low	No	Unclear	Not mentioned
Chen WY[14]	2022	Low	Randomized control (Random numbers)	Unclear	Not detailed	Unclear	Not mentioned	Unclear	Not mentioned	Low	Complete	Low	No	Unclear	Not mentioned
Ding L[15]	2020	Low	Randomized control (Random numbers)	Unclear	Not detailed	Unclear	Not mentioned	Unclear	Not mentioned	Low	Complete	Low	No	Unclear	Not mentioned
Dong Y[16]	2022	Low	Randomized control (Random numbers)	Unclear	Not detailed	Unclear	Not mentioned	Unclear	Not mentioned	Low	Complete	Low	No	Unclear	Not mentioned
Gu B[17]	2022	Low	Randomized control (Random numbers)	Unclear	Not detailed	Unclear	Not mentioned	Low	The assessor did not know the specific grouping.	Low	Complete	Low	No	Unclear	Not mentioned
Han Q[18]	2016	Unclear	Randomized control (but method not described)	Unclear	Not detailed	Unclear	Not mentioned	Unclear	Not mentioned	Unclear	The total number of people in the control group is not consistent with the total number of men and women	Low	No	Unclear	Not mentioned
He YG[19]	2015	Low	Randomized control (Random numbers)	Unclear	Not detailed	Unclear	Not mentioned	Unclear	Not mentioned	Low	Complete	Low	No	Unclear	Not mentioned
Hou ZT[20]	2018	Low	Randomized control (Random envelope method)	Unclear	Not detailed	Unclear	Not mentioned	Unclear	Not mentioned	Low	Complete	Low	No	Unclear	Not mentioned
Huang DX[21]	2022	Low	Randomized control (Random numbers)	Unclear	Not detailed	Unclear	Not mentioned	Unclear	Not mentioned	Low	Complete	Low	No	Unclear	Not mentioned
Huang L[22]	2019	Low	Randomized control (Random numbers)	Unclear	Not detailed	Unclear	Not mentioned	Unclear	Not mentioned	Low	Complete	Low	No	Unclear	Not mentioned
Huang SF[23]	2014	Unclear	Randomized control (but method not described)	Unclear	Not detailed	Unclear	Not mentioned	Unclear	Not mentioned	Low	Complete	Low	No	Unclear	Not mentioned
Li GH[24]	2023	Low	Randomized control (Random numbers)	Unclear	Not detailed	Unclear	Not mentioned	Unclear	Not mentioned	Low	Complete	Low	No	Unclear	Not mentioned
Li J[25]	2021	Unclear	Randomized control (but method not described)	Unclear	Not detailed	Unclear	Not mentioned	Unclear	Not mentioned	Low	Complete	Low	No	Unclear	Not mentioned
Li X[26]	2023	Low	Randomized control (Random numbers)	Unclear	Not detailed	Unclear	Not mentioned	Unclear	Not mentioned	Low	Complete	Low	No	Unclear	Not mentioned
Li Y[27]	2015	Unclear	Randomized control (but method not described)	Unclear	Not detailed	Low	Double blind	Low	The assessor did not know the specific grouping.	Low	Complete	Low	No	Unclear	Not mentioned
Liu SW[28]	2017	Low	Randomized control (Random numbers)	Unclear	Not detailed	Unclear	Not mentioned	Unclear	Not mentioned	Low	Complete	Low	No	Unclear	Not mentioned
Liu WP[29]	2020	Low	Randomized control (Random numbers)	Unclear	Not detailed	Unclear	Not mentioned	Unclear	Not mentioned	Low	Complete	Low	No	Unclear	Not mentioned
Qi WY[30]	2022	Low	Randomized control (Random numbers)	Unclear	Not detailed	Unclear	Not mentioned	Unclear	Not mentioned	Low	Complete	Low	No	Unclear	Not mentioned
Tang L[31]	2014	Low	Randomized control (Random numbers)	Unclear	Not detailed	Unclear	Not mentioned	Unclear	Not mentioned	Low	Complete	Low	No	Unclear	Not mentioned
Tian Y[32]	2021	Low	Randomized control (Random numbers)	Unclear	Not detailed	Unclear	Not mentioned	Unclear	Not mentioned	Low	Complete	Low	No	Unclear	Not mentioned
Wang CL[33]	2020	Unclear	Randomized control (but method not described)	Unclear	Not detailed	Unclear	Not mentioned	Unclear	Not mentioned	Low	Complete	Low	No	Unclear	Not mentioned
Wang YN[34]	2017	Unclear	Randomized control (but method not described)	Unclear	Not detailed	Unclear	Not mentioned	Unclear	Not mentioned	Low	Complete	Low	No	Unclear	Not mentioned
Xu D[35]	2021	Unclear	Randomized control (but method not described)	Unclear	Not detailed	Unclear	Not mentioned	Unclear	Not mentioned	Low	Complete	Low	No	Unclear	Not mentioned
Yan TT[36]	2010	Unclear	Randomized control (but method not described)	Unclear	Not detailed	Low	Double blind	Unclear	Not mentioned	Low	Complete	Low	No	Unclear	Not mentioned
Yang XJ[37]	2016	Low	Randomized control (Random numbers)	Unclear	Not detailed	Unclear	Not mentioned	Unclear	Not mentioned	Low	Complete	Low	No	Unclear	Not mentioned
You F[38]	2017	Low	Randomized control (Random numbers)	Unclear	Not detailed	Unclear	Not mentioned	Unclear	Not mentioned	Low	Complete	Low	No	Unclear	Not mentioned
Zhong ZG[39]	2022	Low	Randomized control (Random numbers)	Unclear	Not detailed	Unclear	Not mentioned	Low	The assessor did not know the specific grouping.	Low	Complete	Low	No	Unclear	Not mentioned
Zhu MY[40]	2019	Low	Randomized control (Random numbers)	Unclear	Not detailed	Unclear	Not mentioned	Unclear	Not mentioned	Low	Complete	Low	No	Unclear	Not mentioned
		D1=Random sequence generation
		D2=Allocation concealment
		D3=Blinding of participants and personnel
		D4=Blinding of outcome assessment
		D5=Incomplete outcome data
		D6=Selective reporting
		D7=Other sources of bias
