# Supplementary material for: Effectiveness and safety of different electromagnetic stimulation therapies in treating post-stroke insomnia: A network meta-analysis of randomized controlled trials
Source: PLoS One. 2025 Jul 3;20(7):e0327544. doi: 10.1371/journal.pone.0327544 (PMC12225873; doi:10.1371/journal.pone.0327544)
Supplement: S3 File — (XLSX) [file pone.0327544.s003.xlsx]

## Sheet: PSQI
study	mean	sd	n	trt		1	CT
1	-5.43	2.11014	30	2		2	SS
1	-7.77	1.85831	30	3		3	ILF-rTMS
2	-1.48	3.14455	50	1		4	LF-rTMS
2	-4.2	2.89664	50	4		5	MLF-rTMS
3	-5.96	2.99	28	1		6	HF-rTMS
3	-10.12	1.97	30	4		7	LFES
4	-3.78	2.84986	30	1		8	FNS
4	-6.81	1.83878	30	7		9	CES
5	-1.63	2.42693	29	2		10	tDCS
5	-1.7	2.70695	28	6
6	-6.25	1.28791	40	7
6	-6.36	1.26527	40	1
7	-0.91	1.62453	23	1
7	-1.05	1.53375	23	2
7	-4.35	1.88677	23	8
8	-1.97	1.46243	31	1
8	-2.92	1.29387	31	8
9	-7	8.51587	30	2
9	-10.8	8.76755	30	9
10	-3.4	2.86252	20	2
10	-5.45	3.00814	20	10
11	-3.31	1.15104	60	1
11	-7.15	1.13221	60	7
12	5.21	4.62555	64	1
12	2.84	4.06181	69	4
13	-4.67	4.98579	31	2
13	-5.9	5.21698	32	6
14	-4.48	3.17893	45	1
14	-7.46	3.39637	46	4
15	-8.53	2.23544	45	1
15	-10.63	2.29737	45	4
16	-3.98	4.17467	30	1
16	-5.77	3.9563	30	5
17	-5.59	2.12139	50	1
17	-9.1	1.97477	50	6
18	-3	1.65227	46	2
18	-5.6	1.27671	46	4

## Sheet: NHISS
study	mean	sd	n	trt		1	CT
1	-7.2	3.70073	20	4		2	SS
1	-3.75	2.90985	20	3		3	LF-rTMS
1	-3.75	2.74789	20	2		4	HF-rTMS
1	-2.7	2.9868	20	1		5	FES
2	-13.94	4.12	28	1		6	FNS
2	-17.86	3.89	30	3		7	cTBS
3	-4.1	2.74804	30	1
3	-7.44	2.88215	30	5
4	-1.97	2.96349	31	1
4	-3.05	3.05855	31	6
5	-4.97	0.500899	30	1
5	-4	0.500899	30	7
6	-5.43	3.19967	60	1
6	-7.4	3.32682	60	5
7	-7.3	4.20943	45	1
7	-17.58	3.90265	46	3

## Sheet: HAMD
study	mean	sd	n	trt		1	CT
1	-11.6	3.0384	20	5		2	SS
1	-11.1	2.86933	20	3		3	LF-rTMS
1	-6.45	5.04297	20	2		4	MF-rTMS
1	-5.45	3.97494	20	1		5	HF-rTMS
2	-0.9	0.357911	30	1		6	cTBS
2	-2.2	0.357911	30	6		7	tDCS
3	-5.95	4.66364	20	2
3	-9.85	5.39172	20	7
4	-9.22	3.30722	31	2
4	-11.9	3.96671	32	5
5	-4.73	8.49322	60	1
5	-9.6	7.40549	60	3
6	-7.87	4.55053	30	1
6	-7.41	4.90921	30	4
7	-11.84	15.7386	50	1
7	-35.58	15.829	50	5

## Sheet: Clinical total effective rate
study	d	n	trt		1	CT
1	38	40	2		2	L-FES
1	37	40	1		3	ILF-rTMS
2	67	70	2		4	LF-rTMS
2	65	70	1		5	EBS
3	38	40	2		5	FNS
3	37	40	1		6	rTAS
4	51	60	1
4	59	60	5
5	22	31	1
5	29	31	5
6	64	70	1
6	69	70	3
7	28	34	1
7	33	34	2
8	36	45	1
8	44	45	4
9	26	30	6
9	27	30	1
